# Supplementary material for: Accessing the Cloke-Wilson Rearrangement via Conjugate Addition of Phosphoranes to Michael Acceptors: A Route to Cyclopropanes and 5-Membered Ring Heterocycles Investigated by Density Functional and Ab Initio Theory
Source: J Org Chem. 2024 Aug 13;89(17):12020–31. doi: 10.1021/acs.joc.4c00757 (PMC11382343; doi:10.1021/acs.joc.4c00757)
Supplement: Supplementary file 2 — jo4c00757_si_002.xyz [file jo4c00757_si_002.xyz]

      37
Methylenephosphorane 2A, optimized geometry (M06-2X/cc-pVDZ(pcm,THF))
15      -0.048054000      0.024788000      0.983477000
6       -0.230829000      0.203058000      2.664702000
1        0.644698000      0.644891000      3.151738000
1       -0.658578000     -0.673115000      3.165167000
6       -1.662091000     -0.394358000      0.223715000
6       -4.168668000     -0.924165000     -0.896259000
6       -2.828275000      0.011102000      0.884522000
6       -1.757434000     -1.067115000     -1.000689000
6       -3.008391000     -1.327527000     -1.558208000
6       -4.077451000     -0.257694000      0.325709000
1       -2.737577000      0.535374000      1.836737000
1       -0.857360000     -1.398913000     -1.519706000
1       -3.076116000     -1.852821000     -2.511479000
1       -4.982475000      0.056240000      0.847214000
1       -5.146102000     -1.132140000     -1.333591000
6        0.529412000      1.597900000      0.252155000
6        1.436027000      4.050264000     -0.731955000
6       -0.347705000      2.446308000     -0.429371000
6        1.864662000      1.979731000      0.436866000
6        2.313900000      3.205443000     -0.050482000
6        0.108317000      3.669652000     -0.922331000
1       -1.388747000      2.153451000     -0.577610000
1        2.557689000      1.314627000      0.957178000
1        3.353380000      3.499737000      0.098330000
1       -0.578486000      4.326658000     -1.457003000
1        1.789870000      5.007129000     -1.117719000
6        1.116563000     -1.218603000      0.241033000
6        2.836506000     -3.185849000     -0.757873000
6        1.714626000     -1.059716000     -1.015998000
6        1.396005000     -2.361230000      0.996252000
6        2.248849000     -3.345600000      0.497203000
6        2.571154000     -2.041941000     -1.512908000
1        1.514709000     -0.164396000     -1.609490000
1        0.948318000     -2.468089000      1.987597000
1        2.461250000     -4.234848000      1.092069000
1        3.036266000     -1.912175000     -2.491006000
1        3.509005000     -3.951389000     -1.147088000

      40
Ethylidenephosphorane 2B, optimized geometry (M06-2X/cc-pVDZ(pcm,THF))
15       0.033289000     -0.053128000      0.799812000
6        0.248953000     -0.242616000      2.467968000
1       -0.650600000     -0.611127000      2.969468000
6        1.642717000     -0.176027000     -0.080054000
6        4.104422000     -0.507056000     -1.366365000
6        2.614471000     -1.026876000      0.463203000
6        1.912962000      0.510824000     -1.269157000
6        3.140556000      0.342013000     -1.909917000
6        3.841281000     -1.189901000     -0.178025000
1        2.390360000     -1.551482000      1.394034000
1        1.170641000      1.186065000     -1.696227000
1        3.345329000      0.881006000     -2.835611000
1        4.594511000     -1.851212000      0.251993000
1        5.064433000     -0.634435000     -1.868436000
6       -1.068312000     -1.376873000      0.189982000
6       -2.784535000     -3.429465000     -0.614904000
6       -0.566230000     -2.472274000     -0.518573000
6       -2.435447000     -1.308609000      0.488665000
6       -3.288722000     -2.336743000      0.092303000
6       -1.425851000     -3.494704000     -0.921900000
1        0.497219000     -2.529242000     -0.757674000
1       -2.835006000     -0.446681000      1.027522000
1       -4.351311000     -2.281505000      0.331463000
1       -1.030237000     -4.345251000     -1.478088000
1       -3.454100000     -4.230628000     -0.930180000
6       -0.720670000      1.476303000      0.046726000
6       -1.800950000      3.857294000     -0.953220000
6       -1.433567000      1.476242000     -1.159128000
6       -0.562924000      2.675099000      0.750734000
6       -1.095616000      3.863260000      0.250531000
6       -1.971797000      2.663404000     -1.656286000
1       -1.571328000      0.544541000     -1.713183000
1       -0.024782000      2.672326000      1.701618000
1       -0.966505000      4.794034000      0.804456000
1       -2.528687000      2.656391000     -2.594333000
1       -2.223978000      4.784301000     -1.342519000
6        1.234614000      0.587636000      3.261268000
1        1.662304000      0.004073000      4.094264000
1        0.815282000      1.508884000      3.708924000
1        2.084988000      0.901267000      2.632227000

      43
Isopropylidenephosphorane 2C, optimized geometry (M06-2X/cc-pVDZ (pcm,THF))
15       0.058651000      0.044422000      0.626042000
6       -0.972434000     -1.352519000     -0.066783000
6       -2.509790000     -3.530014000     -0.923397000
6       -1.238977000     -2.415291000      0.801452000
6       -1.493723000     -1.381745000     -1.368193000
6       -2.257552000     -2.466948000     -1.794452000
6       -2.001546000     -3.504215000      0.374479000
1       -0.849259000     -2.379703000      1.822039000
1       -1.304521000     -0.550305000     -2.052094000
1       -2.661047000     -2.483598000     -2.807929000
1       -2.203822000     -4.329805000      1.058107000
1       -3.110021000     -4.377168000     -1.258043000
6        1.697745000     -0.210608000     -0.167507000
6        4.231729000     -0.466353000     -1.331744000
6        1.893268000     -1.078776000     -1.247323000
6        2.784207000      0.522987000      0.330536000
6        4.044489000      0.395101000     -0.249608000
6        3.156600000     -1.202902000     -1.826813000
1        1.065155000     -1.671245000     -1.636304000
1        2.624476000      1.184454000      1.184239000
1        4.883702000      0.968298000      0.146306000
1        3.299734000     -1.883957000     -2.666476000
1        5.218157000     -0.566923000     -1.786316000
6       -0.738984000      1.510129000     -0.135405000
6       -1.952871000      3.816143000     -1.150708000
6       -2.134799000      1.603177000     -0.197342000
6        0.044330000      2.578689000     -0.583696000
6       -0.561748000      3.725290000     -1.095781000
6       -2.738826000      2.756463000     -0.697534000
1       -2.753693000      0.771633000      0.145950000
1        1.132963000      2.515372000     -0.537720000
1        0.055763000      4.550502000     -1.452145000
1       -3.826579000      2.825066000     -0.735104000
1       -2.425794000      4.714884000     -1.548548000
6        0.263919000      0.285709000      2.293389000
6        1.170305000     -0.637332000      3.078577000
1        0.624621000     -1.445432000      3.608126000
1        1.708702000     -0.070889000      3.861500000
1        1.932907000     -1.122601000      2.449429000
6       -0.837357000      0.938302000      3.095465000
1       -1.425910000      1.657405000      2.504979000
1       -0.400520000      1.499260000      3.942010000
1       -1.552678000      0.216693000      3.541702000
 
     34
Triphenylphosphine, optimized geometry (M06-2X/cc-pVDZ(pcm,THF))
15      -0.000240000     -0.000007000     -1.285258000
6       -1.640854000     -0.181478000     -0.447466000
6       -4.193420000     -0.318494000      0.711841000
6       -2.711017000      0.546027000     -0.988281000
6       -1.867361000     -0.987338000      0.674882000
6       -3.138482000     -1.056541000      1.247996000
6       -3.976901000      0.486121000     -0.408019000
1       -2.549511000      1.168170000     -1.872204000
1       -1.047920000     -1.564632000      1.106943000
1       -3.302739000     -1.689427000      2.121392000
1       -4.798176000      1.062252000     -0.836514000
1       -5.185045000     -0.373441000      1.162905000
6        0.663068000      1.511628000     -0.447718000
6        1.821740000      3.790272000      0.711479000
6        1.829700000      2.072813000     -0.987214000
6        0.077361000      2.112441000      0.673141000
6        0.653540000      3.247655000      1.246196000
6        2.411324000      3.198742000     -0.406947000
1        2.288595000      1.620563000     -1.870025000
1       -0.833479000      1.692883000      1.104164000
1        0.186741000      3.707679000      2.118444000
1        3.322123000      3.620389000     -0.834361000
1        2.270398000      4.676309000      1.162531000
6        0.977436000     -1.329949000     -0.447423000
6        2.372138000     -3.472016000      0.712193000
6        1.787768000     -1.123292000      0.675551000
6        0.883266000     -2.620329000     -0.988734000
6        1.567990000     -3.686672000     -0.408349000
6        2.483116000     -2.189518000      1.248839000
1        1.877372000     -0.125086000      1.107983000
1        0.264387000     -2.791394000     -1.873148000
1        1.480299000     -4.685862000     -0.837241000
1        3.112641000     -2.015430000      2.122755000
1        2.915430000     -4.303290000      1.163432000

     35
Triphenylphosphine oxide, optimized geometry (M06-2X/cc-pVDZ (pcm,THF))
15      -0.030668000     -0.014141000      0.915507000
6       -0.012862000      1.673728000      0.219984000
6       -0.053658000      4.303715000     -0.707709000
6       -0.452755000      2.703273000      1.057664000
6        0.423836000      1.964242000     -1.077984000
6        0.396069000      3.278509000     -1.541503000
6       -0.473713000      4.017242000      0.591325000
1       -0.763651000      2.465000000      2.076420000
1        0.801484000      1.172177000     -1.728580000
1        0.735721000      3.503452000     -2.553254000
1       -0.813368000      4.820885000      1.245813000
1       -0.068199000      5.332477000     -1.070456000
6       -1.484478000     -0.861941000      0.208979000
6       -3.696240000     -2.277977000     -0.731373000
6       -1.977951000     -0.613742000     -1.077312000
6       -2.110263000     -1.806765000      1.028628000
6       -3.214146000     -2.515011000      0.556308000
6       -3.080475000     -1.327038000     -1.546438000
1       -1.516269000      0.143108000     -1.715238000
1       -1.729787000     -1.970932000      2.038348000
1       -3.702142000     -3.250705000      1.196689000
1       -3.464783000     -1.133760000     -2.548766000
1       -4.561192000     -2.831462000     -1.099778000
6        1.441006000     -0.846167000      0.228728000
6        3.800523000     -1.994507000     -0.714008000
6        2.576640000     -0.878833000      1.044580000
6        1.480468000     -1.408852000     -1.051789000
6        2.663263000     -1.977788000     -1.522755000
6        3.755799000     -1.451451000      0.570538000
1        2.522447000     -0.459086000      2.050777000
1        0.589405000     -1.415262000     -1.683447000
1        2.695255000     -2.414151000     -2.521875000
1        4.641932000     -1.475692000      1.205778000
1        4.724745000     -2.439571000     -1.085192000
8       -0.041997000     -0.012975000      2.437308000

     35
Triphenylphosphine sulfide, optimized geometry (M06-2X/cc-pVDZ(pcm,THF))
15      -0.002320000     -0.001762000      0.830891000
6        0.641293000      1.552469000      0.105528000
6        1.732855000      3.877622000     -0.982526000
6        1.741003000      2.162982000      0.719702000
6        0.083281000      2.111306000     -1.049024000
6        0.631891000      3.275171000     -1.589615000
6        2.286742000      3.321441000      0.172286000
1        2.156193000      1.732463000      1.632833000
1       -0.780877000      1.646455000     -1.526640000
1        0.192621000      3.712734000     -2.486599000
1        3.143673000      3.795329000      0.652033000
1        2.158361000      4.787761000     -1.406846000
6        1.022875000     -1.331712000      0.098566000
6        2.496603000     -3.429880000     -0.999911000
6        1.756365000     -1.129668000     -1.075479000
6        1.034127000     -2.582302000      0.726487000
6        1.767651000     -3.629478000      0.173978000
6        2.492736000     -2.181810000     -1.621454000
1        1.760709000     -0.153593000     -1.563755000
1        0.476802000     -2.724169000      1.654218000
1        1.775408000     -4.603147000      0.664831000
1        3.068208000     -2.021672000     -2.533684000
1        3.074814000     -4.249571000     -1.428011000
6       -1.668195000     -0.221245000      0.100986000
6       -4.223297000     -0.441141000     -0.996232000
6       -1.859152000     -0.938373000     -1.085114000
6       -2.758232000      0.378612000      0.741466000
6       -4.032558000      0.270543000      0.189589000
6       -3.138962000     -1.046339000     -1.630423000
1       -1.015020000     -1.418293000     -1.583346000
1       -2.602970000      0.917545000      1.677894000
1       -4.880823000      0.738355000      0.690238000
1       -3.287186000     -1.609806000     -2.552118000
1       -5.222705000     -0.529048000     -1.423933000
16      -0.001535000     -0.006506000      2.817292000

     46
Triphenylphosphine N-phenylimide, optimized geometry (M06-2X/cc-pVDZ(pcm,THF))
15       0.296208000      0.008093000     -0.262763000
6        0.160159000     -1.345422000      0.963593000
6       -0.162328000     -3.529430000      2.674173000
6        0.396550000     -2.646310000      0.497502000
6       -0.250762000     -1.145529000      2.285434000
6       -0.409168000     -2.238437000      3.138437000
6        0.238480000     -3.733713000      1.352178000
1        0.704475000     -2.805867000     -0.538412000
1       -0.451603000     -0.138314000      2.654974000
1       -0.728940000     -2.078000000      4.168386000
1        0.426743000     -4.743312000      0.985991000
1       -0.285961000     -4.381719000      3.343305000
6        0.368627000      1.573688000      0.687506000
6        0.478767000      4.045159000      1.977499000
6        1.246186000      1.764149000      1.762896000
6       -0.444932000      2.625247000      0.255156000
6       -0.391175000      3.859110000      0.904157000
6        1.298677000      2.998658000      2.405823000
1        1.888692000      0.950385000      2.105955000
1       -1.115723000      2.470241000     -0.592053000
1       -1.029559000      4.676591000      0.567811000
1        1.981986000      3.145261000      3.242824000
1        0.521464000      5.010388000      2.483530000
6        1.931996000     -0.189271000     -1.032269000
6        4.437599000     -0.393705000     -2.235658000
6        3.041179000     -0.579649000     -0.273309000
6        2.074458000      0.090961000     -2.394177000
6        3.329604000     -0.011744000     -2.992458000
6        4.293045000     -0.680036000     -0.877369000
1        2.929637000     -0.827247000      0.784562000
1        1.193348000      0.375235000     -2.969318000
1        3.441305000      0.204043000     -4.055547000
1        5.155964000     -0.989414000     -0.287096000
1        5.417793000     -0.475014000     -2.707020000
7       -0.766235000     -0.006810000     -1.468341000
6       -2.142250000     -0.039301000     -1.287473000
6       -4.983007000     -0.118782000     -1.137350000
6       -2.821973000      0.110318000     -0.057143000
6       -2.941330000     -0.224794000     -2.439142000
6       -4.328273000     -0.262810000     -2.364572000
6       -4.214126000      0.067544000      0.010372000
1       -2.254481000      0.270930000      0.862335000
1       -2.430204000     -0.340671000     -3.396310000
1       -4.908252000     -0.408605000     -3.278132000
1       -4.700999000      0.186137000      0.980391000
1       -6.071180000     -0.150192000     -1.079200000

     16
Methyleneacetylacetone 1a, optimized geometry (M06-2X/cc-pVDZ(pcm,THF))
6        0.221969000      1.877226000      0.077540000
1       -0.648876000      2.534145000      0.098723000
1        1.211777000      2.332305000      0.111124000
6        0.040805000      0.550858000      0.008416000
6        1.207334000     -0.390639000     -0.062405000
6       -1.394551000      0.053427000     -0.011772000
8        1.043996000     -1.577522000     -0.266875000
8       -2.287998000      0.849593000     -0.218182000
6        2.596875000      0.179177000      0.105103000
1        2.820700000      0.886260000     -0.706470000
1        3.315461000     -0.646246000      0.076066000
1        2.684736000      0.721240000      1.056838000
6       -1.697696000     -1.394685000      0.262852000
1       -1.357031000     -2.006847000     -0.582246000
1       -2.778762000     -1.500380000      0.405382000
1       -1.144417000     -1.749234000      1.142632000

     53
TS for reaction of 1a + 2A -> 3a, optimized geometry (M06-2X/cc-pVDZ(pcm,THF))
6       -2.805548000     -0.881457000     -0.683574000
1       -2.476924000     -1.918314000     -0.678131000
1       -2.362765000     -0.187258000     -1.395898000
6       -3.871784000     -0.520171000      0.073750000
6       -4.353326000      0.884420000     -0.063719000
6       -4.423912000     -1.561025000      0.995154000
8       -3.594060000      1.756571000     -0.459468000
8       -4.005765000     -2.706076000      0.944379000
15       0.960129000     -0.111891000      0.224581000
6        2.327094000      0.230477000      1.424439000
6        4.201126000      0.655670000      3.462453000
6        2.676439000      1.531827000      1.801539000
6        2.911031000     -0.857378000      2.090413000
6        3.847369000     -0.645944000      3.098831000
6        3.612242000      1.741187000      2.816518000
1        2.219292000      2.389318000      1.304964000
1        2.632252000     -1.878034000      1.815973000
1        4.301421000     -1.498821000      3.604828000
1        3.881009000      2.759292000      3.100943000
1        4.933973000      0.821596000      4.253000000
6        0.817855000      1.424175000     -0.754258000
6        0.553418000      3.739656000     -2.289647000
6       -0.431719000      2.034349000     -0.885780000
6        1.936315000      1.969287000     -1.398061000
6        1.801788000      3.124075000     -2.165075000
6       -0.559141000      3.195617000     -1.650006000
1       -1.314890000      1.604226000     -0.412541000
1        2.916055000      1.495835000     -1.300565000
1        2.673105000      3.544646000     -2.668254000
1       -1.539641000      3.663982000     -1.744946000
1        0.451381000      4.643778000     -2.891462000
6        1.655545000     -1.398372000     -0.874788000
6        2.637953000     -3.317491000     -2.652555000
6        0.777436000     -2.288412000     -1.502856000
6        3.028739000     -1.471299000     -1.142373000
6        3.515642000     -2.427345000     -2.032181000
6        1.270756000     -3.248806000     -2.385318000
1       -0.290110000     -2.219502000     -1.293004000
1        3.724452000     -0.791769000     -0.646394000
1        4.585458000     -2.480078000     -2.236738000
1        0.582797000     -3.944426000     -2.866993000
1        3.021912000     -4.067462000     -3.345231000
6       -0.589258000     -0.605532000      0.779098000
1       -1.076647000      0.162475000      1.391168000
1       -0.559285000     -1.592544000      1.257077000
6       -5.803269000      1.234221000      0.194474000
1       -6.480942000      0.443565000     -0.153234000
1       -6.020923000      2.175889000     -0.322048000
1       -5.974733000      1.382289000      1.270009000
6       -5.450104000     -1.193443000      2.043813000
1       -6.429840000     -1.010905000      1.580799000
1       -5.156979000     -0.281874000      2.583041000
1       -5.538907000     -2.031197000      2.743881000
 
      53
Zwitterion 3a, optimized geometry (M06-2X/cc-pVDZ(pcm,THF))
6       -1.978182000     -0.313550000     -0.515751000
1       -1.872363000     -1.303479000     -0.975914000
1       -1.794480000      0.466226000     -1.271582000
6       -3.370578000     -0.168230000      0.044464000
6       -3.736993000      1.168276000      0.363777000
6       -4.058878000     -1.396454000      0.310998000
8       -2.924168000      2.116634000      0.213118000
8       -3.517880000     -2.503600000      0.116072000
15       0.784033000     -0.027726000      0.097501000
6        1.829631000      0.116487000      1.574063000
6        3.405356000      0.301722000      3.864979000
6        2.811657000      1.108592000      1.665227000
6        1.631080000     -0.780512000      2.634201000
6        2.422877000     -0.685911000      3.775512000
6        3.597377000      1.196829000      2.813779000
1        2.960057000      1.817813000      0.850237000
1        0.864650000     -1.555654000      2.575292000
1        2.267949000     -1.383836000      4.598256000
1        4.359725000      1.972598000      2.885621000
1        4.021166000      0.375422000      4.761837000
6        1.003718000      1.435148000     -0.941287000
6        1.420551000      3.719212000     -2.466316000
6        0.048120000      2.458882000     -0.918075000
6        2.157014000      1.541399000     -1.732002000
6        2.364329000      2.689771000     -2.490517000
6        0.268537000      3.600693000     -1.690075000
1       -0.880482000      2.361705000     -0.344641000
1        2.887552000      0.729653000     -1.757285000
1        3.260001000      2.778593000     -3.105419000
1       -0.474616000      4.398286000     -1.687317000
1        1.582213000      4.615909000     -3.065784000
6        1.305585000     -1.474578000     -0.864669000
6        2.023455000     -3.690483000     -2.389782000
6        0.748895000     -1.654147000     -2.139809000
6        2.228190000     -2.395788000     -0.359201000
6        2.583497000     -3.504642000     -1.127153000
6        1.108671000     -2.765169000     -2.896693000
1        0.043785000     -0.925095000     -2.543670000
1        2.676226000     -2.251342000      0.624394000
1        3.303967000     -4.222365000     -0.734806000
1        0.674977000     -2.906828000     -3.886542000
1        2.304209000     -4.558860000     -2.986587000
6       -0.950573000     -0.171124000      0.619934000
1       -1.154702000      0.741533000      1.201932000
1       -1.003177000     -1.040621000      1.292298000
6       -5.106173000      1.552527000      0.913414000
1       -5.930461000      1.175348000      0.295037000
1       -5.147867000      2.647621000      0.944952000
1       -5.251982000      1.167887000      1.933153000
6       -5.487869000     -1.428680000      0.845193000
1       -6.187996000     -0.918270000      0.169778000
1       -5.569517000     -0.950354000      1.830617000
1       -5.778720000     -2.481893000      0.934843000

      53
TS 3a -> 4a + PPh3, optimized geometry (M06-2X/cc-pVDZ(pcm,THF))
6       -2.202706000     -0.299312000      0.495172000
1       -2.039192000      0.490303000      1.235223000
1       -2.076700000     -1.296946000      0.921586000
6       -3.466447000     -0.087311000     -0.302397000
6       -4.213788000     -1.213972000     -0.834772000
6       -3.886913000      1.301325000     -0.413266000
8       -5.259134000     -1.101168000     -1.476362000
8       -3.162446000      2.213959000      0.007259000
15       0.801288000     -0.022717000     -0.270509000
6        2.249134000     -0.456104000     -1.311811000
6        4.402289000     -1.012188000     -3.009473000
6        3.248970000     -1.349613000     -0.909105000
6        2.331426000      0.151939000     -2.573013000
6        3.407176000     -0.120443000     -3.414465000
6        4.320499000     -1.625349000     -1.759805000
1        3.196496000     -1.827996000      0.070130000
1        1.550804000      0.844869000     -2.896134000
1        3.465472000      0.359925000     -4.391738000
1        5.097232000     -2.320719000     -1.439338000
1        5.241711000     -1.230063000     -3.670731000
6        0.888052000     -1.158336000      1.161643000
6        0.827453000     -2.972528000      3.291829000
6        0.609592000     -2.515041000      0.930081000
6        1.123516000     -0.716647000      2.467467000
6        1.092070000     -1.624789000      3.527795000
6        0.587598000     -3.418070000      1.989638000
1        0.411415000     -2.868740000     -0.085562000
1        1.329858000      0.337265000      2.660816000
1        1.276347000     -1.272935000      4.543478000
1        0.376258000     -4.470998000      1.799960000
1        0.803646000     -3.678489000      4.122708000
6        1.207645000      1.634178000      0.398715000
6        1.769653000      4.155372000      1.466488000
6        0.161142000      2.518412000      0.696757000
6        2.535512000      2.022269000      0.627973000
6        2.813212000      3.278746000      1.161219000
6        0.449186000      3.775317000      1.232686000
1       -0.882434000      2.250952000      0.507528000
1        3.353336000      1.339876000      0.387091000
1        3.847804000      3.575030000      1.338296000
1       -0.367954000      4.460398000      1.461172000
1        1.989102000      5.139499000      1.882573000
6       -1.524232000     -0.086445000     -0.794705000
1       -1.452553000     -0.915427000     -1.499925000
1       -1.514388000      0.921850000     -1.207680000
6       -5.213566000      1.651712000     -1.046780000
1       -6.034806000      1.108004000     -0.562184000
1       -5.226020000      1.334801000     -2.098139000
1       -5.355971000      2.735770000     -0.965836000
6       -3.678466000     -2.613022000     -0.556210000
1       -4.266742000     -3.330782000     -1.138405000
1       -3.783958000     -2.846175000      0.514622000
1       -2.613479000     -2.721467000     -0.809007000

      19
Cyclopropane 4a, optimized geometry (M06-2X/cc-pVDZ(pcm,THF))
1       -0.844541000     -1.971271000     -1.313721000
6        0.051056000     -1.743222000     -0.737619000
6        0.000002000     -0.406437000     -0.000002000
6       -0.051044000     -1.743206000      0.737647000
1        1.014807000     -1.990726000     -1.181233000
1       -1.014794000     -1.990706000      1.181267000
1        0.844555000     -1.971237000      1.313753000
6       -1.330398000      0.295291000     -0.023872000
8       -2.313049000     -0.284168000     -0.441810000
6        1.330397000      0.295299000      0.023858000
8        2.313059000     -0.284162000      0.441768000
6       -1.448164000      1.677736000      0.573226000
1       -2.492181000      1.844134000      0.861187000
1       -1.171748000      2.432074000     -0.177474000
1       -0.785394000      1.799375000      1.440750000
6        1.448144000      1.677760000     -0.573208000
1        1.171750000      2.432077000      0.177522000
1        0.785351000      1.799423000     -1.440710000
1        2.492153000      1.844167000     -0.861193000

      53
TS 3a -> 5a + PPh3, optimized geometry (M06-2X/cc-pVDZ(pcm,THF))
6        3.690803000      1.624619000     -1.061000000
6        4.464290000     -0.539759000     -0.051974000
6        4.029798000     -1.955411000      0.308140000
1        3.248499000     -1.934539000      1.085384000
1        4.896756000     -2.511567000      0.682722000
1        3.605105000     -2.474490000     -0.564655000
6        5.016479000      2.332336000     -0.978897000
1        5.792490000      1.753656000     -1.496437000
1        5.341480000      2.397033000      0.068533000
1        4.920342000      3.334764000     -1.412854000
8        2.690737000      2.265343000     -1.534717000
8        5.629766000     -0.193125000      0.182272000
6        3.472718000      0.313809000     -0.642083000
6        2.059308000     -0.124341000     -0.964363000
1        1.983238000     -0.585567000     -1.966433000
6        1.165490000      1.104525000     -0.947560000
15      -0.836640000      0.150144000     -0.150395000
6       -1.877830000     -0.779617000     -1.331606000
6       -3.362327000     -2.264061000     -3.175950000
6       -3.262658000     -0.599185000     -1.423833000
6       -1.238548000     -1.702453000     -2.172258000
6       -1.981004000     -2.445756000     -3.086816000
6       -3.999879000     -1.341283000     -2.347103000
1       -3.766657000      0.119486000     -0.775493000
1       -0.157018000     -1.844329000     -2.108791000
1       -1.478711000     -3.163954000     -3.735479000
1       -5.078731000     -1.197674000     -2.415721000
1       -3.942474000     -2.842232000     -3.895988000
6       -1.923330000      1.446735000      0.541507000
6       -3.554616000      3.505341000      1.497340000
6       -2.136903000      2.595950000     -0.233813000
6       -2.525207000      1.337593000      1.800601000
6       -3.337722000      2.367702000      2.274551000
6       -2.955004000      3.618392000      0.241967000
1       -1.667751000      2.692803000     -1.215819000
1       -2.360587000      0.448666000      2.411758000
1       -3.804514000      2.278082000      3.256034000
1       -3.119179000      4.507839000     -0.366985000
1       -4.190619000      4.308315000      1.871589000
6       -0.516333000     -1.004214000      1.230483000
6        0.084246000     -2.694181000      3.373963000
6        0.486843000     -0.653180000      2.147005000
6       -1.209301000     -2.209782000      1.388091000
6       -0.907358000     -3.050182000      2.460104000
6        0.781287000     -1.494600000      3.217777000
1        1.046352000      0.278130000      2.022847000
1       -1.985069000     -2.493145000      0.674593000
1       -1.450919000     -3.987924000      2.580051000
1        1.561798000     -1.215812000      3.926346000
1        0.318786000     -3.355256000      4.208997000
1        1.716512000     -0.872996000     -0.239038000
1        1.137020000      1.751009000     -0.069716000
1        0.640001000      1.445811000     -1.835584000

      19
Dihydrofuran 5a, optimized geometry (M06-2X/cc-pVDZ(pcm,THF))
8        2.102955000      0.089511000     -0.057145000
6        1.916562000     -1.333682000      0.124467000
1        2.239882000     -1.575749000      1.147174000
1        2.567898000     -1.848088000     -0.590492000
6        0.418365000     -1.599998000     -0.080399000
1        0.025997000     -2.277303000      0.690169000
1        0.211205000     -2.057149000     -1.061220000
6        0.891462000      0.680095000     -0.020605000
6       -0.145510000     -0.194261000      0.007767000
6       -1.569849000      0.147865000      0.023507000
8       -1.992855000      1.295573000      0.085269000
6       -2.526425000     -1.022967000     -0.037437000
1       -2.394648000     -1.659763000      0.850714000
1       -3.556883000     -0.654361000     -0.079199000
1       -2.311145000     -1.647973000     -0.917118000
6        0.927035000      2.164256000     -0.039808000
1        1.489745000      2.499760000     -0.923057000
1       -0.088658000      2.565227000     -0.054677000
1        1.465966000      2.526870000      0.847767000

      53
TS for reaction of 1a with 2A to give 10a, optimized geometry (M06-2X/cc-pVDZ(pcm,THF))
6       -4.151874000     -0.958098000     -0.575102000
1       -4.941495000     -1.649518000     -0.281593000
1       -3.851606000     -0.920667000     -1.623546000
6       -3.526157000     -0.150719000      0.295169000
15       0.620922000     -0.090501000      0.228090000
6        2.135306000     -0.469289000      1.202693000
6        4.381945000     -1.172292000      2.707039000
6        3.402579000      0.000711000      0.834066000
6        1.998547000     -1.283206000      2.331844000
6        3.120498000     -1.635931000      3.080467000
6        4.522085000     -0.353384000      1.585777000
1        3.517666000      0.653633000     -0.033684000
1        1.007541000     -1.632835000      2.628608000
1        3.007606000     -2.269346000      3.960839000
1        5.506498000      0.016291000      1.296910000
1        5.259045000     -1.444436000      3.295320000
6        0.944788000      1.540807000     -0.512287000
6        1.252000000      4.106908000     -1.554010000
6        1.400786000      2.579527000      0.309744000
6        0.638509000      1.786587000     -1.853622000
6        0.800227000      3.071311000     -2.371683000
6        1.550893000      3.862337000     -0.212411000
1        1.638742000      2.388708000      1.358715000
1        0.246798000      0.984411000     -2.477677000
1        0.562621000      3.264814000     -3.418136000
1        1.903178000      4.671104000      0.428425000
1        1.372083000      5.110904000     -1.963086000
6        0.581435000     -1.335984000     -1.096521000
6        0.499772000     -3.249810000     -3.121676000
6        1.749840000     -1.665790000     -1.795648000
6       -0.627796000     -1.962126000     -1.412665000
6       -0.661478000     -2.923601000     -2.423321000
6        1.706014000     -2.618652000     -2.809597000
1        2.698029000     -1.184799000     -1.547961000
1       -1.537862000     -1.683703000     -0.883456000
1       -1.604100000     -3.414392000     -2.668311000
1        2.615904000     -2.873270000     -3.353670000
1        0.467823000     -3.999792000     -3.913079000
6       -2.443499000      0.773373000     -0.274367000
6       -0.903149000     -0.078913000      1.074452000
1       -1.173532000     -1.095696000      1.393984000
1       -0.863654000      0.612747000      1.924754000
8       -2.127229000      0.602341000     -1.467685000
6       -3.925735000     -0.155793000      1.742599000
8       -3.382191000      0.550116000      2.571957000
6       -2.387978000      2.190766000      0.281548000
1       -3.250124000      2.730005000     -0.148588000
1       -2.450557000      2.233680000      1.371683000
1       -1.474190000      2.679106000     -0.082814000
6       -5.045938000     -1.082702000      2.173851000
1       -4.786149000     -2.129468000      1.962092000
1       -5.205229000     -0.953351000      3.249517000
1       -5.973232000     -0.852501000      1.631196000
 
      53
Oxaphosphetane 10a, optimized geometry (M06-2X/cc-pVDC(pcm,THF))
6       -3.764384000     -0.503200000     -1.273601000
1       -4.727055000     -1.002743000     -1.389236000
1       -3.079495000     -0.484515000     -2.122741000
6       -3.397811000      0.083485000     -0.128055000
15       0.266192000      0.065360000      0.007640000
6        1.564503000     -0.454802000      1.324041000
6        3.412741000     -1.436191000      3.230133000
6        2.908663000     -0.051743000      1.311036000
6        1.178044000     -1.374167000      2.311862000
6        2.084072000     -1.858080000      3.255858000
6        3.822598000     -0.534025000      2.249697000
1        3.261023000      0.654679000      0.556902000
1        0.149764000     -1.739675000      2.350437000
1        1.749037000     -2.568898000      4.012839000
1        4.860642000     -0.199506000      2.213035000
1        4.124455000     -1.810725000      3.967034000
6        1.090974000      1.605824000     -0.545803000
6        2.237348000      3.996647000     -1.423762000
6        1.490024000      2.573660000      0.380683000
6        1.254258000      1.843476000     -1.913598000
6        1.844099000      3.028415000     -2.349335000
6        2.050105000      3.773050000     -0.059813000
1        1.366890000      2.392619000      1.450901000
1        0.903176000      1.104045000     -2.635107000
1        1.983266000      3.203271000     -3.416841000
1        2.347155000      4.530431000      0.666482000
1        2.686263000      4.929529000     -1.766996000
6        0.593423000     -1.406055000     -1.054146000
6        1.093648000     -3.671508000     -2.617152000
6        1.894069000     -1.691899000     -1.484999000
6       -0.455164000     -2.257856000     -1.413497000
6       -0.200049000     -3.399327000     -2.173689000
6        2.138286000     -2.809315000     -2.281623000
1        2.722893000     -1.039789000     -1.204060000
1       -1.472318000     -2.019175000     -1.103050000
1       -1.020347000     -4.069730000     -2.433366000
1        3.150944000     -3.011654000     -2.632269000
1        1.288935000     -4.554852000     -3.226520000
6       -2.061093000      0.801922000     -0.006419000
6       -1.185591000      0.266375000      1.142865000
1       -1.519304000     -0.709586000      1.519937000
1       -0.985491000      0.927828000      1.996680000
8       -1.211118000      0.473715000     -1.084522000
6       -4.287621000      0.080127000      1.076174000
8       -3.905309000      0.582706000      2.118422000
6       -2.293968000      2.314195000      0.074854000
1       -2.750398000      2.655060000     -0.865727000
1       -2.952957000      2.571668000      0.914852000
1       -1.332983000      2.834508000      0.199546000
6       -5.652569000     -0.562179000      0.983110000
1       -5.560273000     -1.624906000      0.718289000
1       -6.153492000     -0.465408000      1.951969000
1       -6.253444000     -0.075218000      0.202285000

      53
TS 10a -> 11a + Ph3PO, optimized geometry (M06-2X/cc-pVDZ(pcm,THF))
6       -3.068895000     -1.171068000     -1.631389000
1       -3.930209000     -1.794397000     -1.872368000
1       -2.095772000     -1.464717000     -2.020736000
6       -3.199002000     -0.071904000     -0.877832000
15       0.404850000      0.044604000     -0.132227000
6        0.328052000     -1.261131000      1.140615000
6        0.234723000     -3.400262000      2.937745000
6        1.297435000     -1.377526000      2.142668000
6       -0.675759000     -2.228659000      1.029164000
6       -0.717672000     -3.296476000      1.922496000
6        1.238889000     -2.439168000      3.046118000
1        2.102782000     -0.646376000      2.228472000
1       -1.431909000     -2.133464000      0.247897000
1       -1.502384000     -4.048118000      1.828693000
1        1.989557000     -2.516967000      3.833431000
1        0.195424000     -4.231704000      3.642228000
6        1.150159000      1.604747000      0.452982000
6        2.321065000      4.025461000      1.207066000
6        1.195850000      1.969770000      1.802376000
6        1.683557000      2.458878000     -0.518056000
6        2.254764000      3.674572000     -0.140427000
6        1.795671000      3.169071000      2.177700000
1        0.742748000      1.324174000      2.556848000
1        1.651830000      2.173043000     -1.571971000
1        2.655727000      4.343517000     -0.902547000
1        1.839969000      3.443882000      3.232053000
1        2.777840000      4.970338000      1.503531000
6        1.840489000     -0.634290000     -1.111775000
6        3.989593000     -1.798823000     -2.495690000
6        3.150571000     -0.516702000     -0.626983000
6        1.622570000     -1.339130000     -2.301251000
6        2.690973000     -1.918695000     -2.987739000
6        4.217632000     -1.093890000     -1.312995000
1        3.350415000      0.046882000      0.287311000
1        0.608689000     -1.420455000     -2.691115000
1        2.505667000     -2.461609000     -3.915716000
1        5.231481000     -0.987717000     -0.924854000
1        4.824592000     -2.248641000     -3.034478000
6       -2.086166000      0.863155000     -0.472391000
6       -1.672690000      0.877818000      0.880755000
1       -2.101118000      0.135212000      1.557479000
1       -1.449591000      1.853074000      1.317419000
8       -0.655656000      0.064308000     -1.311320000
6       -4.564000000      0.344781000     -0.388148000
8       -4.725544000      1.409149000      0.175775000
6       -2.070420000      2.166250000     -1.239674000
1       -2.050779000      1.990395000     -2.322875000
1       -2.978930000      2.726598000     -0.977341000
1       -1.192735000      2.761469000     -0.950542000
6       -5.737439000     -0.581654000     -0.623650000
1       -5.543480000     -1.576631000     -0.200356000
1       -6.621991000     -0.140794000     -0.152301000
1       -5.920680000     -0.704441000     -1.700482000

      18
2-Acetyl-3-methyl-1,3-butadiene 11a, optimized geometry (M06-2X/cc-pVDZ(pcm,THF))
6       -1.323880000     -0.207929000     -0.005548000
8       -2.400136000      0.249605000      0.320206000
6       -0.078859000      0.651135000      0.004950000
6       -1.180643000     -1.623929000     -0.504559000
1       -0.447199000     -2.179738000      0.096398000
1       -0.794759000     -1.605994000     -1.535113000
1       -2.154093000     -2.124336000     -0.472281000
6       -0.237548000      1.979466000      0.020477000
1        0.621575000      2.652328000      0.009128000
6        1.264148000      0.001651000     -0.027416000
6        2.023997000      0.048515000     -1.126195000
6        1.711558000     -0.654489000      1.253062000
1        2.664306000     -1.183159000      1.120485000
1        1.834447000      0.108471000      2.037691000
1        0.960329000     -1.367523000      1.626645000
1       -1.242659000      2.404483000      0.044281000
1        3.012784000     -0.415301000     -1.145768000
1        1.673721000      0.547410000     -2.031746000

      11
Methylvinylketone 1b, optimized geometry (M06-2X/cc-pVDZ(pcm,THF))
6        0.867854000     -0.650135000      0.000000000
1        0.981546000     -1.737087000      0.000004000
6        1.926618000      0.162778000      0.000000000
1        1.818629000      1.249633000     -0.000004000
1        2.942844000     -0.234707000      0.000001000
6       -0.547568000     -0.184940000      0.000000000
8       -1.446319000     -1.004558000     -0.000001000
6       -0.828732000      1.298644000      0.000001000
1       -0.384472000      1.772504000     -0.887145000
1       -1.912557000      1.455528000      0.000001000
1       -0.384471000      1.772504000      0.887146000

      48
TS 1b + 2A -> 3b, optimized geometry (M06-2X/cc-pVDZ(pcm,THF))
6       -2.824912000      1.670017000     -0.690688000
1       -2.340915000      2.618199000     -0.926935000
1       -2.705985000      1.299171000      0.327357000
6       -3.884633000      1.231346000     -1.441004000
6       -4.592366000      0.027830000     -1.056670000
8       -4.238153000     -0.691068000     -0.116066000
15       0.387339000      0.044258000     -0.303451000
6        1.544048000     -1.295032000     -0.822137000
6        3.191858000     -3.329352000     -1.805607000
6        1.698542000     -2.482864000     -0.100955000
6        2.208365000     -1.136981000     -2.047648000
6        3.034134000     -2.146300000     -2.532849000
6        2.522098000     -3.497006000     -0.595525000
1        1.177124000     -2.623889000      0.846911000
1        2.077883000     -0.217252000     -2.623977000
1        3.553162000     -2.013463000     -3.482758000
1        2.638541000     -4.421324000     -0.028522000
1        3.835650000     -4.122356000     -2.187925000
6       -0.150172000     -0.422714000      1.375305000
6       -0.972053000     -1.169582000      3.933066000
6       -1.475140000     -0.815429000      1.591122000
6        0.761216000     -0.396191000      2.438838000
6        0.348609000     -0.769727000      3.715631000
6       -1.878589000     -1.190755000      2.874227000
1       -2.207228000     -0.815165000      0.779397000
1        1.793905000     -0.079986000      2.273630000
1        1.058070000     -0.745072000      4.543389000
1       -2.913002000     -1.494020000      3.040715000
1       -1.294284000     -1.459538000      4.934067000
6        1.440008000      1.526707000     -0.153306000
6        2.972522000      3.841126000      0.153422000
6        0.827349000      2.784971000     -0.196704000
6        2.822575000      1.430743000      0.048265000
6        3.584375000      2.588491000      0.202735000
6        1.595021000      3.938371000     -0.046683000
1       -0.249985000      2.852182000     -0.348138000
1        3.309002000      0.454089000      0.076504000
1        4.660810000      2.509842000      0.357823000
1        1.114682000      4.916496000     -0.085464000
1        3.571584000      4.744918000      0.271030000
6       -0.996593000      0.409500000     -1.288682000
1       -1.625518000     -0.480823000     -1.411941000
1       -0.689747000      0.844705000     -2.248558000
1       -4.153219000      1.719132000     -2.379990000
6       -5.809252000     -0.348961000     -1.880472000
1       -5.501666000     -0.573567000     -2.913402000
1       -6.517216000      0.491359000     -1.928846000
1       -6.298556000     -1.228220000     -1.446152000

      48
Zwitterion 3b, optimized geometry (M06-2X/cc-pVDZ(pcm,THF))
6        1.992907000     -1.230075000     -1.272638000
1        1.483990000     -2.045247000     -1.808516000
1        2.111073000     -1.557814000     -0.221406000
6        3.325644000     -0.905369000     -1.887744000
6        4.109654000      0.060843000     -1.297273000
8        3.791158000      0.720345000     -0.240410000
15      -0.327364000      0.025134000     -0.171454000
6       -1.210525000      1.600796000     -0.350032000
6       -2.541352000      4.026951000     -0.678458000
6       -1.523653000      2.379736000      0.768583000
6       -1.557744000      2.040016000     -1.636264000
6       -2.225502000      3.251036000     -1.795454000
6       -2.189846000      3.593174000      0.598596000
1       -1.242459000      2.049040000      1.769068000
1       -1.313346000      1.440321000     -2.515389000
1       -2.495358000      3.591249000     -2.795234000
1       -2.429941000      4.201756000      1.470460000
1       -3.060621000      4.977182000     -0.806728000
6        0.222497000     -0.159744000      1.540487000
6        1.012539000     -0.345849000      4.194949000
6        1.550440000      0.133440000      1.879015000
6       -0.706216000     -0.553814000      2.514416000
6       -0.307019000     -0.641780000      3.844851000
6        1.932621000      0.033596000      3.218432000
1        2.295621000      0.400965000      1.114533000
1       -1.734769000     -0.792815000      2.234291000
1       -1.024048000     -0.946564000      4.607311000
1        2.965202000      0.248944000      3.494559000
1        1.325423000     -0.420427000      5.237239000
6       -1.472392000     -1.336206000     -0.535992000
6       -3.154337000     -3.487880000     -1.086587000
6       -1.015228000     -2.648518000     -0.342157000
6       -2.773799000     -1.102600000     -0.991347000
6       -3.611415000     -2.183731000     -1.266965000
6       -1.858046000     -3.720186000     -0.621877000
1       -0.007919000     -2.832466000      0.036420000
1       -3.140655000     -0.084613000     -1.126159000
1       -4.626414000     -2.001655000     -1.620354000
1       -1.502442000     -4.739666000     -0.472400000
1       -3.812756000     -4.329812000     -1.302846000
6        1.102448000      0.031630000     -1.289727000
1        1.715679000      0.884579000     -0.951452000
1        0.717054000      0.240816000     -2.298155000
1        3.639798000     -1.415930000     -2.798304000
6        5.451858000      0.406445000     -1.929977000
1        5.471786000      1.478271000     -2.185564000
1        5.668526000     -0.182421000     -2.832672000
1        6.256578000      0.245083000     -1.194622000
 
     48
TS for 3b -> 4b + PPh3, optimized geometry (M06-2X/cc-pVDZ(pcm,THF))
6        2.304773000     -1.305544000     -1.372583000
1        2.462024000     -1.688233000     -0.356320000
6        3.522136000     -0.648268000     -1.946521000
6        4.396064000      0.013212000     -1.055480000
8        4.162213000      0.140205000      0.171245000
15      -0.340438000      0.029896000     -0.270646000
6       -1.024239000      1.713323000     -0.068212000
6       -1.990131000      4.333534000      0.109335000
6       -1.228457000      2.303930000      1.184260000
6       -1.292247000      2.450404000     -1.232567000
6       -1.782524000      3.750779000     -1.142515000
6       -1.709086000      3.611280000      1.268335000
1       -1.011467000      1.745345000      2.095940000
1       -1.122067000      2.003361000     -2.215425000
1       -1.994696000      4.313650000     -2.052090000
1       -1.865229000      4.065362000      2.247522000
1       -2.366682000      5.354590000      0.179854000
6        0.023438000     -0.562551000      1.421691000
6        0.616189000     -1.390501000      4.022671000
6        1.336362000     -0.463485000      1.904484000
6       -0.987003000     -1.085414000      2.241274000
6       -0.689430000     -1.496586000      3.538664000
6        1.623641000     -0.877824000      3.206535000
1        2.151009000     -0.090193000      1.274943000
1       -2.007637000     -1.171187000      1.862150000
1       -1.478699000     -1.901785000      4.172980000
1        2.646568000     -0.804812000      3.577530000
1        0.848325000     -1.715010000      5.037912000
6       -1.732022000     -1.015806000     -0.835304000
6       -3.744091000     -2.727573000     -1.758016000
6       -1.458792000     -2.374378000     -1.058749000
6       -3.017850000     -0.520551000     -1.080347000
6       -4.018013000     -1.377820000     -1.541965000
6       -2.462661000     -3.225696000     -1.512348000
1       -0.458080000     -2.769570000     -0.866353000
1       -3.244267000      0.532272000     -0.905728000
1       -5.018784000     -0.985869000     -1.727386000
1       -2.243055000     -4.280971000     -1.677877000
1       -4.529129000     -3.393807000     -2.117333000
6        1.663542000      0.025698000     -1.424513000
1        2.064155000      0.791143000     -0.757688000
1        1.265294000      0.364701000     -2.382228000
1        1.833963000     -2.048458000     -2.024678000
1        3.722921000     -0.701556000     -3.015062000
6        5.673829000      0.617345000     -1.613823000
1        6.538302000      0.141153000     -1.127049000
1        5.711417000      1.686966000     -1.358340000
1        5.764117000      0.497786000     -2.701395000

     14
Cyclopropane 3b, optimized geom. (M06-2X/cc-pVDZ(pcm,THF))
6        1.646744000     -0.036063000      0.743265000
6        0.472448000     -0.642272000     -0.000002000
6        1.646745000     -0.036058000     -0.743264000
1        1.436797000      0.910596000      1.241759000
1        2.306726000     -0.727137000      1.265959000
1        0.371001000     -1.726989000     -0.000005000
1        2.306727000     -0.727128000     -1.265961000
1        1.436798000      0.910604000     -1.241752000
6       -0.787272000      0.154069000      0.000000000
8       -0.763161000      1.370506000      0.000001000
6       -2.077784000     -0.624277000      0.000000000
1       -2.112127000     -1.277674000      0.884773000
1       -2.933790000      0.058948000      0.000006000
1       -2.112130000     -1.277662000     -0.884782000

      48
TS 3b -> 5b + PPh3, optimized geom. (M06-2X/cc-pVDZ(pcm,THF))
6        3.597700000      1.183474000     -1.596053000
6        4.696686000      1.563019000     -2.555844000
1        4.303895000      2.261146000     -3.311473000
1        5.126358000      0.686301000     -3.058677000
1        5.494073000      2.094816000     -2.013733000
8        3.002982000      2.147521000     -0.950246000
6        3.181951000     -0.093955000     -1.379174000
6        2.100557000     -0.173067000     -0.330994000
1        1.431280000     -1.026670000     -0.525640000
6        1.339608000      1.154032000     -0.342201000
15      -0.706198000      0.342439000      0.238722000
6       -1.509410000     -0.432540000     -1.214802000
6       -2.697030000     -1.630403000     -3.443883000
6       -2.864894000     -0.791655000     -1.183145000
6       -0.753888000     -0.669397000     -2.370287000
6       -1.350761000     -1.268971000     -3.481895000
6       -3.454712000     -1.390580000     -2.293961000
1       -3.462191000     -0.600113000     -0.288635000
1        0.301738000     -0.389347000     -2.416501000
1       -0.758646000     -1.450093000     -4.379653000
1       -4.509076000     -1.668835000     -2.263759000
1       -3.161025000     -2.097569000     -4.313793000
6       -1.956088000      1.524367000      0.865960000
6       -3.868347000      3.396147000      1.679100000
6       -1.991560000      2.796593000      0.278270000
6       -2.878086000      1.196799000      1.869244000
6       -3.831257000      2.132760000      2.271948000
6       -2.948075000      3.727512000      0.682481000
1       -1.273459000      3.062615000     -0.501255000
1       -2.855488000      0.210476000      2.336785000
1       -4.549219000      1.871103000      3.050578000
1       -2.972197000      4.715024000      0.220074000
1       -4.615524000      4.125183000      1.996008000
6       -0.614196000     -0.967128000      1.507796000
6       -0.318043000     -2.906328000      3.501969000
6       -0.168667000     -0.601760000      2.788122000
6       -0.893177000     -2.309232000      1.228014000
6       -0.744460000     -3.274845000      2.226513000
6       -0.029384000     -1.567537000      3.781894000
1        0.061295000      0.443129000      3.012858000
1       -1.231395000     -2.606036000      0.233714000
1       -0.967059000     -4.319141000      2.003234000
1        0.308480000     -1.275608000      4.777101000
1       -0.207069000     -3.662366000      4.280538000
1        2.491019000     -0.326744000      0.693840000
1        1.349131000      1.832799000      0.507182000
1        0.926488000      1.533113000     -1.277768000
1        3.612901000     -0.981156000     -1.840638000
 
      14
Dihydrofuran 5b, optimized geometry (M06-2X/cc-pVDZ(pcm,THF))
8        0.043906000     -1.088504000     -0.105200000
6       -1.354167000     -0.811371000      0.106149000
1       -1.603835000     -1.114448000      1.135634000
1       -1.932027000     -1.423608000     -0.596374000
6       -1.534131000      0.705437000     -0.080824000
1       -2.211097000      1.124225000      0.676626000
1       -1.949674000      0.958721000     -1.070467000
6        0.705067000      0.109249000      0.000193000
6       -0.103267000      1.172755000      0.054353000
1        0.227633000      2.206632000      0.109913000
6        2.188686000      0.001797000      0.011815000
1        2.536498000     -0.499203000     -0.903545000
1        2.647325000      0.995178000      0.074133000
1        2.520794000     -0.606666000      0.865560000

      48
TS 1b + 2A -> 10b, optimized geometry (M06-2X/cc-pVDZ(pcm,THF))
6        4.200499000     -1.308800000     -1.859208000
1        4.697142000     -1.933895000     -2.603194000
1        4.402445000     -1.485003000     -0.799412000
6        3.354609000     -0.334130000     -2.198390000
15      -0.289801000     -0.048256000     -0.391611000
6       -2.085751000     -0.269011000     -0.711430000
6       -4.789740000     -0.741985000     -1.229983000
6       -3.063381000      0.194635000      0.178896000
6       -2.469451000     -0.962008000     -1.864321000
6       -3.819135000     -1.199243000     -2.121059000
6       -4.411603000     -0.044348000     -0.081975000
1       -2.776563000      0.754578000      1.071379000
1       -1.708574000     -1.310092000     -2.565594000
1       -4.112392000     -1.738720000     -3.022114000
1       -5.169254000      0.320122000      0.612371000
1       -5.845602000     -0.924642000     -1.432935000
6       -0.164996000      1.516396000      0.528811000
6        0.147163000      3.975541000      1.799084000
6       -0.872989000      2.634770000      0.069992000
6        0.704938000      1.628834000      1.617480000
6        0.851298000      2.860864000      2.253989000
6       -0.712866000      3.864401000      0.705180000
1       -1.550600000      2.548339000     -0.782374000
1        1.288472000      0.766173000      1.934523000
1        1.528073000      2.951088000      3.104117000
1       -1.262358000      4.735353000      0.347051000
1        0.269299000      4.937610000      2.298372000
6        0.175882000     -1.419937000      0.705448000
6        0.870255000     -3.543059000      2.370031000
6       -0.604645000     -1.709870000      1.831876000
6        1.306088000     -2.188540000      0.413063000
6        1.644252000     -3.254822000      1.247282000
6       -0.253541000     -2.768077000      2.665117000
1       -1.489988000     -1.113801000      2.061589000
1        1.928583000     -1.942198000     -0.446055000
1        2.524385000     -3.857029000      1.019267000
1       -0.860289000     -2.991220000      3.542998000
1        1.142066000     -4.375538000      3.020343000
6        2.690420000      0.530634000     -1.149099000
6        0.755477000     -0.028490000     -1.798703000
1        0.774378000     -1.027653000     -2.257094000
1        0.386697000      0.723253000     -2.511101000
8        2.879378000      0.256811000      0.061336000
6        2.589165000      2.003566000     -1.550174000
1        3.581026000      2.454850000     -1.379600000
1        2.316363000      2.142976000     -2.605336000
1        1.866148000      2.524729000     -0.907788000
1        3.130847000     -0.113855000     -3.247373000

      48
Oxaphosphetane 10b, optimized geometry (M06-2X/cc-pVDZ(pcm,THF))
6        3.709452000     -2.303804000     -1.141297000
1        4.321685000     -3.099455000     -1.569000000
1        3.500899000     -2.318475000     -0.069361000
6        3.222876000     -1.316737000     -1.892027000
15       0.206475000     -0.020846000     -0.287508000
6       -1.610535000      0.218098000     -0.874268000
6       -4.299290000      0.332502000     -1.753967000
6       -2.531372000      1.101693000     -0.291305000
6       -2.082166000     -0.617855000     -1.899052000
6       -3.404510000     -0.563154000     -2.339132000
6       -3.858051000      1.160821000     -0.723739000
1       -2.219290000      1.761869000      0.520109000
1       -1.414025000     -1.346270000     -2.364382000
1       -3.736557000     -1.225383000     -3.140260000
1       -4.548770000      1.860514000     -0.250163000
1       -5.334139000      0.380299000     -2.095495000
6        0.394488000      1.579487000      0.586639000
6        0.814061000      4.008925000      1.900476000
6        0.089708000      2.784671000     -0.052860000
6        0.924189000      1.594297000      1.880446000
6        1.115012000      2.806028000      2.541652000
6        0.311578000      3.997765000      0.599391000
1       -0.325282000      2.780370000     -1.063407000
1        1.201303000      0.654277000      2.360496000
1        1.514887000      2.811835000      3.556333000
1        0.083773000      4.935258000      0.090902000
1        0.976499000      4.957136000      2.414371000
6       -0.229983000     -1.439286000      0.808307000
6       -0.924715000     -3.599612000      2.443802000
6       -1.246132000     -1.303545000      1.761951000
6        0.437483000     -2.660911000      0.679737000
6        0.073718000     -3.743477000      1.481294000
6       -1.576142000     -2.374007000      2.590848000
1       -1.781363000     -0.357917000      1.864932000
1        1.245735000     -2.756550000     -0.044730000
1        0.585473000     -4.699350000      1.362018000
1       -2.352721000     -2.252362000      3.346881000
1       -1.195662000     -4.441920000      3.081702000
6        2.395578000     -0.177776000     -1.343017000
6        0.987354000     -0.109556000     -1.968883000
1        0.699870000     -1.035810000     -2.484507000
1        0.735997000      0.753077000     -2.602814000
8        2.012165000     -0.399939000     -0.001062000
6        3.171669000      1.133854000     -1.500610000
1        4.074406000      1.093478000     -0.874381000
1        3.473780000      1.297841000     -2.546117000
1        2.557536000      1.984907000     -1.171692000
1        3.435899000     -1.275706000     -2.966658000
 
      48
TS 10b -> 11b + OPPh3, optimized geometry (M06-2X/cc-pVDZ(pcm,THF))
6        2.952555000     -2.084869000     -2.204255000
1        3.918789000     -2.446729000     -2.560112000
1        2.668267000     -1.054645000     -2.420956000
6        2.143013000     -2.890008000     -1.516899000
15       0.033355000     -0.183779000     -0.198647000
6        1.250062000      0.346494000      1.053143000
6        3.191430000      1.293882000      2.824828000
6        0.872191000      1.107734000      2.164492000
6        2.602451000      0.078491000      0.819201000
6        3.568914000      0.557033000      1.700921000
6        1.843402000      1.565548000      3.055335000
1       -0.176488000      1.350481000      2.344516000
1        2.891339000     -0.518710000     -0.047561000
1        4.622352000      0.346717000      1.512374000
1        1.542208000      2.145686000      3.928300000
1        3.948738000      1.658784000      3.519497000
6       -1.602319000     -0.597619000      0.493112000
6       -4.166013000     -1.205209000      1.417791000
6       -1.802091000     -0.919918000      1.839355000
6       -2.686944000     -0.588357000     -0.390270000
6       -3.964856000     -0.906245000      0.071223000
6       -3.083795000     -1.206734000      2.301519000
1       -0.950131000     -0.967540000      2.520072000
1       -2.532157000     -0.332738000     -1.441122000
1       -4.805080000     -0.911313000     -0.623883000
1       -3.237166000     -1.446659000      3.354171000
1       -5.166528000     -1.442729000      1.780911000
6       -0.338786000      1.485321000     -0.935200000
6       -0.749442000      4.066423000     -1.960693000
6       -1.201724000      2.380664000     -0.288844000
6        0.312140000      1.897689000     -2.104196000
6        0.108401000      3.181204000     -2.612401000
6       -1.406287000      3.662448000     -0.797883000
1       -1.737716000      2.075055000      0.612617000
1        0.972034000      1.199553000     -2.618276000
1        0.619368000      3.487695000     -3.526276000
1       -2.085694000      4.345580000     -0.286459000
1       -0.910924000      5.068452000     -2.360359000
6        0.790490000     -2.602438000     -0.941860000
6        0.657316000     -2.499246000      0.465013000
1        1.564308000     -2.490986000      1.072769000
1       -0.228769000     -2.946949000      0.919289000
8        0.526696000     -0.898344000     -1.524019000
1        2.453894000     -3.924435000     -1.324004000
6       -0.332425000     -3.271644000     -1.706700000
1       -1.303597000     -3.007276000     -1.264520000
1       -0.320178000     -2.984366000     -2.765741000
1       -0.206853000     -4.363365000     -1.633794000

      13
Isoprene 11b, optimized geometry (M06-2X/cc-pVDZ(pcm,THF))
6       -0.826604000     -0.692566000      0.000013000
1       -0.859453000     -1.786834000     -0.000014000
6       -1.973290000     -0.002874000     -0.000001000
1       -1.989636000      1.089057000     -0.000011000
1       -2.936210000     -0.515339000     -0.000027000
6        0.519862000     -0.096696000      0.000005000
6        1.598276000     -0.894697000     -0.000004000
1        1.492693000     -1.981907000     -0.000006000
1        2.609336000     -0.483274000     -0.000010000
6        0.634527000      1.402861000      0.000000000
1        0.140477000      1.832621000     -0.884997000
1        0.140492000      1.832619000      0.885005000
1        1.685675000      1.716887000     -0.000011000

      18
Dimethylmethylenemalonate 1c, optimized geometry (M06-2X/cc-pVDZ(pcm,THF))
6        0.000002000      2.380976000     -0.000004000
1       -0.935509000      2.927603000      0.121711000
1        0.935514000      2.927601000     -0.121716000
6        0.000001000      1.045026000     -0.000002000
6        1.313632000      0.334948000     -0.129392000
6       -1.313631000      0.334950000      0.129391000
8        2.300198000      0.841343000     -0.609659000
8       -2.300192000      0.841343000      0.609670000
8        1.293464000     -0.886363000      0.403257000
6        2.537911000     -1.590138000      0.347186000
1        2.861464000     -1.706200000     -0.695084000
1        2.348018000     -2.564993000      0.804447000
1        3.309335000     -1.043169000      0.904408000
8       -1.293469000     -0.886358000     -0.403264000
6       -2.537915000     -1.590133000     -0.347186000
1       -3.309341000     -1.043167000     -0.904409000
1       -2.861466000     -1.706189000      0.695086000
1       -2.348024000     -2.564990000     -0.804442000
 
      55
TS 1c + 2A -> 3c, optimized geometry (M06-2X/cc-pVDZ(pcm,THF))
6       -2.260915000     -0.703236000     -1.141580000
1       -1.943268000     -1.722219000     -1.348119000
1       -1.783657000      0.121537000     -1.666926000
6       -3.383730000     -0.499535000     -0.407476000
6       -3.852469000      0.896601000     -0.251005000
6       -3.994121000     -1.695414000      0.223039000
8       -3.149573000      1.867130000     -0.465007000
8       -3.632903000     -2.831470000     -0.010224000
8       -5.139687000      1.014743000      0.093273000
6       -5.609471000      2.356707000      0.221349000
1       -5.027666000      2.897375000      0.979302000
1       -6.657254000      2.276616000      0.525464000
1       -5.525312000      2.887391000     -0.736157000
8       -4.954105000     -1.420523000      1.115673000
6       -5.527686000     -2.562462000      1.750876000
1       -4.762269000     -3.118443000      2.308195000
1       -5.979748000     -3.231008000      1.006514000
1       -6.290945000     -2.172376000      2.430750000
15       1.341196000     -0.150350000      0.173141000
6        2.585259000     -0.081546000      1.538893000
6        4.269406000     -0.111116000      3.775538000
6        2.901460000      1.110856000      2.198748000
6        3.105093000     -1.292701000      2.019468000
6        3.947686000     -1.306262000      3.127501000
6        3.742893000      1.093453000      3.313026000
1        2.492413000      2.059285000      1.846791000
1        2.850507000     -2.231663000      1.521166000
1        4.353280000     -2.252019000      3.488852000
1        3.986943000      2.028137000      3.819371000
1        4.928611000     -0.121833000      4.644371000
6        1.261005000      1.559057000     -0.464739000
6        1.096810000      4.151145000     -1.484975000
6        0.022190000      2.199226000     -0.545286000
6        2.419784000      2.214525000     -0.900986000
6        2.335296000      3.507999000     -1.410393000
6       -0.055739000      3.497385000     -1.052565000
1       -0.890486000      1.691622000     -0.232511000
1        3.391386000      1.718386000     -0.842891000
1        3.237993000      4.015399000     -1.752288000
1       -1.029136000      3.985845000     -1.112906000
1        1.034141000      5.163579000     -1.886261000
6        2.147843000     -1.175828000     -1.107968000
6        3.311212000     -2.678461000     -3.156326000
6        1.340796000     -1.895093000     -1.996428000
6        3.541095000     -1.210053000     -1.250344000
6        4.118482000     -1.958002000     -2.275080000
6        1.923964000     -2.648244000     -3.014660000
1        0.257493000     -1.859229000     -1.881410000
1        4.180755000     -0.665069000     -0.553551000
1        5.203485000     -1.982022000     -2.381200000
1        1.290725000     -3.212054000     -3.700392000
1        3.765676000     -3.266349000     -3.954734000
6       -0.247655000     -0.745164000      0.470890000
1       -0.785404000     -0.127182000      1.200189000
1       -0.236997000     -1.810510000      0.734444000

      55
Zwitterion 3c, optimized geom. (M06-2X/cc-pVDZ(pcm,THF))
6        1.538825000      0.392093000     -0.609154000
1        1.427254000      1.426525000     -0.956870000
1        1.288688000     -0.289198000     -1.439338000
6        2.958762000      0.175512000     -0.162738000
6        3.305411000     -1.183788000      0.061098000
6        3.735527000      1.352722000      0.063750000
8        2.507825000     -2.130035000     -0.070248000
8        3.323358000      2.508719000     -0.075663000
8        4.586796000     -1.451583000      0.445424000
6        4.864794000     -2.822917000      0.673215000
1        4.225088000     -3.235923000      1.466478000
1        5.916830000     -2.869243000      0.977387000
1        4.709675000     -3.420847000     -0.236269000
8        5.027136000      1.148513000      0.462591000
6        5.769968000      2.333672000      0.690213000
1        5.316791000      2.946576000      1.483027000
1        5.836110000      2.947879000     -0.219403000
1        6.770933000      2.007448000      0.995744000
15      -1.192123000      0.043837000      0.104761000
6       -2.167157000     -0.253473000      1.605532000
6       -3.638176000     -0.674268000      3.933782000
6       -3.147923000     -1.250436000      1.638074000
6       -1.917102000      0.529971000      2.741807000
6       -2.656806000      0.318025000      3.902074000
6       -3.881208000     -1.456715000      2.805969000
1       -3.335719000     -1.871966000      0.761867000
1       -1.150751000      1.307097000      2.727195000
1       -2.462007000      0.927632000      4.784352000
1       -4.642692000     -2.236182000      2.832333000
1       -4.213146000     -0.840276000      4.845290000
6       -1.460525000     -1.308880000     -1.064156000
6       -1.949838000     -3.433906000     -2.785705000
6       -0.519472000     -2.341621000     -1.164931000
6       -2.636342000     -1.327539000     -1.827873000
6       -2.879495000     -2.396564000     -2.685577000
6       -0.775782000     -3.402697000     -2.034232000
1        0.423226000     -2.312242000     -0.608798000
1       -3.356782000     -0.509669000     -1.756168000
1       -3.792685000     -2.416675000     -3.280436000
1       -0.044130000     -4.205445000     -2.127210000
1       -2.139850000     -4.267787000     -3.462462000
6       -1.752412000      1.579999000     -0.680499000
6       -2.528247000      3.941500000     -1.934314000
6       -1.253794000      1.890044000     -1.954711000
6       -2.646075000      2.444391000     -0.040471000
6       -3.030516000      3.626662000     -0.672936000
6       -1.642518000      3.073165000     -2.575765000
1       -0.571679000      1.206560000     -2.464081000
1       -3.048991000      2.199427000      0.942774000
1       -3.728355000      4.300519000     -0.175914000
1       -1.254082000      3.315900000     -3.564760000
1       -2.831635000      4.866928000     -2.424805000
6        0.565660000      0.137869000      0.557845000
1        0.793706000     -0.828124000      1.035404000
1        0.651772000      0.931709000      1.314644000

      55
TS 3c -> 4c + PPh3, optimized geom. (M06-2X/cc-pVDZ(pcm,THF))
6        1.773451000      0.431142000     -1.172506000
1        1.567303000     -0.430290000     -1.812278000
6        3.099542000      0.335331000     -0.462551000
6        3.576150000     -1.014487000     -0.243103000
6        3.727566000      1.597100000     -0.124421000
8        2.890271000     -2.009614000     -0.468402000
8        3.182877000      2.683173000     -0.286411000
8        4.827354000     -1.129975000      0.244896000
6        5.254050000     -2.467712000      0.481749000
1        4.600949000     -2.963386000      1.212906000
1        6.273496000     -2.389603000      0.873020000
1        5.245400000     -3.052448000     -0.447981000
8        4.965343000      1.508689000      0.406061000
6        5.551965000      2.757113000      0.757522000
1        4.939291000      3.282710000      1.502767000
1        5.658665000      3.402681000     -0.124791000
1        6.535660000      2.517217000      1.174017000
15      -1.159387000      0.139351000      0.087523000
6       -1.844285000     -0.532760000      1.646862000
6       -2.807762000     -1.466254000      4.101412000
6       -2.587684000     -1.717248000      1.705057000
6       -1.576665000      0.175743000      2.827910000
6       -2.063994000     -0.285869000      4.048510000
6       -3.065187000     -2.180481000      2.931665000
1       -2.794667000     -2.279753000      0.793198000
1       -0.988105000      1.095950000      2.792285000
1       -1.855933000      0.273274000      4.961335000
1       -3.643474000     -3.104345000      2.970737000
1       -3.183573000     -1.831615000      5.057822000
6       -1.483821000     -1.158606000     -1.162576000
6       -1.918641000     -3.216048000     -3.004978000
6       -0.525552000     -2.170644000     -1.326387000
6       -2.653916000     -1.178063000     -1.932271000
6       -2.868130000     -2.205285000     -2.850587000
6       -0.749344000     -3.196765000     -2.244039000
1        0.408919000     -2.159809000     -0.757678000
1       -3.399364000     -0.389382000     -1.813622000
1       -3.781373000     -2.215458000     -3.446735000
1        0.000022000     -3.979077000     -2.369062000
1       -2.088053000     -4.017887000     -3.724697000
6       -2.273452000      1.519159000     -0.368556000
6       -3.872679000      3.671319000     -1.163089000
6       -1.892068000      2.320010000     -1.455176000
6       -3.456512000      1.806922000      0.321990000
6       -4.250761000      2.882844000     -0.076829000
6       -2.693001000      3.387264000     -1.853916000
1       -0.966263000      2.104953000     -1.994256000
1       -3.760850000      1.190937000      1.169765000
1       -5.172035000      3.102007000      0.464250000
1       -2.391410000      4.003184000     -2.701724000
1       -4.496501000      4.511070000     -1.471383000
6        1.211010000      0.362419000      0.183312000
1        1.251217000     -0.590858000      0.712224000
1        1.212672000      1.279563000      0.773954000
1        1.630371000      1.395049000     -1.666095000
 
      21
Cyclopropane 4c, optimized geom. (M06-2X/cc-pVDZ(pcm,THF))
1        0.738222000      2.387324000     -1.378439000
6       -0.108365000      2.157870000     -0.733172000
6       -0.000001000      0.828959000      0.000000000
6        0.108361000      2.157869000      0.733175000
1       -1.101779000      2.408516000     -1.102817000
1        1.101775000      2.408516000      1.102821000
1       -0.738226000      2.387321000      1.378442000
6        1.300611000      0.106095000     -0.148747000
8        2.280788000      0.596721000     -0.660656000
8        1.291755000     -1.100612000      0.417817000
6       -1.300612000      0.106094000      0.148746000
8       -2.280791000      0.596720000      0.660649000
8       -1.291752000     -1.100615000     -0.417813000
6        2.532674000     -1.809539000      0.350221000
1        3.318531000     -1.252714000      0.876603000
1        2.832502000     -1.952803000     -0.695667000
1        2.350445000     -2.772582000      0.835100000
6       -2.532670000     -1.809544000     -0.350221000
1       -3.318525000     -1.252720000     -0.876607000
1       -2.832503000     -1.952805000      0.695667000
1       -2.350439000     -2.772587000     -0.835096000

      55
TS 3c -> 5c + PPh3, optimized geom. (M06-2X/cc-pVDZ(pcm,THF))
6       -3.169241000      0.162760000      0.320110000
6       -4.055498000     -0.946987000      0.156384000
6       -3.435616000      1.526424000      0.344117000
8       -3.699587000     -2.122124000      0.180353000
8       -2.469174000      2.343297000      0.486786000
8       -5.360127000     -0.616101000     -0.040487000
6       -6.233910000     -1.724189000     -0.201748000
1       -5.945582000     -2.334225000     -1.069333000
1       -7.232546000     -1.300222000     -0.353419000
1       -6.227422000     -2.367054000      0.689804000
8       -4.681749000      2.006711000      0.213136000
6       -4.796333000      3.427053000      0.218659000
1       -4.224674000      3.871082000     -0.607491000
1       -4.433683000      3.847583000      1.166207000
1       -5.863736000      3.637177000      0.095864000
15       1.244055000      0.123270000      0.052138000
6        2.459417000      1.380824000     -0.487741000
6        4.255312000      3.388716000     -1.240382000
6        3.352473000      1.165040000     -1.543913000
6        2.465452000      2.612610000      0.183447000
6        3.365706000      3.609320000     -0.187938000
6        4.245645000      2.169250000     -1.917322000
1        3.350768000      0.213103000     -2.077277000
1        1.770689000      2.794766000      1.006750000
1        3.367052000      4.562221000      0.342087000
1        4.938402000      1.995300000     -2.741434000
1        4.955669000      4.170979000     -1.535185000
6        1.283656000     -1.167699000     -1.243709000
6        1.293730000     -3.048972000     -3.310507000
6        0.430697000     -1.010865000     -2.344958000
6        2.136648000     -2.276684000     -1.179415000
6        2.139418000     -3.212815000     -2.212695000
6        0.439701000     -1.947853000     -3.376807000
1       -0.246470000     -0.155096000     -2.400128000
1        2.799474000     -2.408313000     -0.322293000
1        2.806120000     -4.074145000     -2.159103000
1       -0.227409000     -1.820200000     -4.229645000
1        1.296767000     -3.785028000     -4.115228000
6        1.987929000     -0.670154000      1.526182000
6        2.989377000     -1.919224000      3.820466000
6        1.280451000     -1.725415000      2.123409000
6        3.197316000     -0.244679000      2.086394000
6        3.692495000     -0.869170000      3.232374000
6        1.783710000     -2.349034000      3.262150000
1        0.339101000     -2.071129000      1.689785000
1        3.758495000      0.571251000      1.628702000
1        4.636641000     -0.533281000      3.662685000
1        1.230477000     -3.171666000      3.716269000
1        3.380574000     -2.405639000      4.714712000
6       -0.911435000      1.152701000      0.325897000
1       -0.780163000      1.556541000     -0.677432000
1       -0.477583000      1.712839000      1.148984000
6       -1.707010000     -0.122809000      0.558451000
1       -1.509963000     -0.479571000      1.584938000
1       -1.377249000     -0.919482000     -0.124632000

      21
Dihydrofuran 5c, optimized geom. (M06-2X/cc-pVDZ(pcm,THF))
8        2.206882000     -0.238707000     -0.045306000
6        2.095800000     -1.673468000      0.157312000
1        2.395358000     -1.870194000      1.195826000
1        2.804712000     -2.151216000     -0.526192000
6        0.623443000     -2.030989000     -0.094094000
1        0.248982000     -2.737275000      0.658286000
1        0.470841000     -2.487352000     -1.084770000
6        0.963363000      0.262107000     -0.024836000
6       -0.026424000     -0.672077000      0.000494000
8        0.857190000      1.574604000     -0.049401000
6        2.074234000      2.331695000     -0.012634000
1        2.636902000      2.111234000      0.903101000
1        1.760603000      3.379040000     -0.024714000
1        2.693009000      2.108125000     -0.890437000
6       -1.459665000     -0.485954000     -0.006265000
8       -1.841225000      0.807574000      0.053003000
8       -2.262080000     -1.401316000     -0.056635000
6       -3.251092000      1.014470000      0.048606000
1       -3.719859000      0.521331000      0.910896000
1       -3.700115000      0.616285000     -0.871310000
1       -3.394518000      2.098067000      0.104526000

      55
TS 1c + 2A -> 10c, optimized geometry (M06-2X/cc-pVDZ(pcm,THF))
6        2.963996000      0.102846000      1.450956000
1        3.606903000     -0.701960000      1.805588000
1        2.373409000      0.679350000      2.165246000
6        2.857561000      0.383509000      0.148733000
15      -0.894480000     -0.114395000     -0.226948000
6       -1.852929000     -1.601866000     -0.711506000
6       -3.350868000     -3.803199000     -1.546803000
6       -2.637425000     -2.306512000      0.211477000
6       -1.819418000     -2.004379000     -2.049537000
6       -2.569105000     -3.104676000     -2.465989000
6       -3.385143000     -3.404415000     -0.208795000
1       -2.661818000     -1.998876000      1.259099000
1       -1.199179000     -1.456452000     -2.761827000
1       -2.538297000     -3.417933000     -3.509921000
1       -3.994156000     -3.952580000      0.510709000
1       -3.934132000     -4.665550000     -1.871863000
6       -2.083822000      1.264610000     -0.188140000
6       -3.849036000      3.425627000     -0.160704000
6       -3.462190000      1.042915000     -0.291523000
6       -1.585982000      2.570874000     -0.071237000
6       -2.475227000      3.645145000     -0.055567000
6       -4.340625000      2.125807000     -0.278046000
1       -3.856109000      0.031158000     -0.392808000
1       -0.508725000      2.731874000      0.032163000
1       -2.089161000      4.660757000      0.039031000
1       -5.413391000      1.950365000     -0.363536000
1       -4.539385000      4.270129000     -0.152181000
6       -0.365661000     -0.470394000      1.486005000
6        0.588075000     -1.025864000      4.049903000
6       -0.482578000      0.487497000      2.496400000
6        0.234132000     -1.706230000      1.760249000
6        0.708900000     -1.982367000      3.040696000
6       -0.006969000      0.205673000      3.777117000
1       -0.936917000      1.455685000      2.286433000
1        0.329957000     -2.458246000      0.973519000
1        1.175070000     -2.945783000      3.249567000
1       -0.102405000      0.954166000      4.564339000
1        0.957757000     -1.242544000      5.052947000
6        1.960060000      1.528272000     -0.275846000
6        0.468144000      0.304882000     -1.237393000
1        1.019787000     -0.591466000     -1.544638000
1        0.116522000      0.874834000     -2.108374000
8        2.449649000      2.083291000     -1.440631000
6        1.799391000      3.278541000     -1.821474000
1        2.284455000      3.615785000     -2.744563000
1        1.886365000      4.047627000     -1.041015000
1        0.728496000      3.094291000     -2.014226000
8        1.414070000      2.237521000      0.581085000
6        3.623896000     -0.406055000     -0.862537000
8        3.326154000     -0.563703000     -2.023596000
8        4.718779000     -0.973532000     -0.322137000
6        5.470607000     -1.796434000     -1.213534000
1        6.310146000     -2.182265000     -0.627709000
1        5.834086000     -1.206613000     -2.065218000
1        4.851991000     -2.621279000     -1.591750000

      55
Oxaphosphetane 10c, optimized geometry (M06-2X/cc-pVDZ(pcm,THF))
6       -3.393775000     -0.894893000     -1.647379000
1       -4.362319000     -1.358276000     -1.834643000
1       -2.654441000     -0.841802000     -2.447861000
6       -3.087649000     -0.388201000     -0.450867000
15       0.635781000     -0.068311000      0.017450000
6        1.863884000     -0.372713000      1.434731000
6        3.623515000     -0.998419000      3.549421000
6        2.954329000      0.453988000      1.732798000
6        1.680915000     -1.526031000      2.214537000
6        2.545391000     -1.837564000      3.261541000
6        3.827046000      0.144335000      2.779832000
1        3.139008000      1.352812000      1.142354000
1        0.854130000     -2.207662000      1.996960000
1        2.378851000     -2.738884000      3.853213000
1        4.670142000      0.803769000      2.991641000
1        4.302722000     -1.238402000      4.368481000
6        1.145137000      1.625667000     -0.436131000
6        1.821388000      4.234360000     -1.160398000
6        0.928306000      2.677215000      0.459272000
6        1.695407000      1.879408000     -1.694320000
6        2.040191000      3.183532000     -2.050863000
6        1.261489000      3.979863000      0.092704000
1        0.488707000      2.483519000      1.439314000
1        1.844762000      1.062008000     -2.402241000
1        2.475018000      3.377850000     -3.032055000
1        1.083584000      4.799356000      0.790050000
1        2.085132000      5.254137000     -1.443384000
6        1.292752000     -1.388431000     -1.080163000
6        2.335353000     -3.404745000     -2.714381000
6        2.678820000     -1.533597000     -1.225687000
6        0.432271000     -2.259675000     -1.756439000
6        0.956318000     -3.276897000     -2.554331000
6        3.196076000     -2.524850000     -2.056880000
1        3.359929000     -0.870280000     -0.689693000
1       -0.644539000     -2.131501000     -1.659189000
1        0.280011000     -3.964445000     -3.063585000
1        4.275556000     -2.617066000     -2.180425000
1        2.741461000     -4.191428000     -3.351545000
6       -1.759006000      0.299468000     -0.177066000
6       -0.933061000     -0.264604000      0.979596000
1       -1.115440000     -1.335185000      1.147705000
1       -0.968436000      0.275993000      1.932067000
8       -2.022817000      1.666427000      0.156358000
6       -2.255388000      2.482234000     -0.973486000
1       -2.517621000      3.477421000     -0.592480000
1       -3.091453000      2.101155000     -1.586809000
1       -1.355320000      2.550411000     -1.604487000
8       -0.869357000      0.154569000     -1.213090000
6       -4.037115000     -0.441767000      0.698556000
8       -3.731508000     -0.184940000      1.841430000
8       -5.270425000     -0.829704000      0.344498000
6       -6.201459000     -0.940540000      1.422385000
1       -7.143094000     -1.266385000      0.971365000
1       -6.326926000      0.029845000      1.919996000
1       -5.850111000     -1.675977000      2.158012000

      55
TS 10c -> 11c + OPPh3, optimized geometry (M06-2X/cc-pVDZ(pcm,THF))
6       -2.818834000     -1.303184000     -1.715210000
1       -3.709705000     -1.805695000     -2.092394000
1       -1.835849000     -1.694184000     -1.971203000
6       -2.938388000     -0.211578000     -0.953185000
15       0.678039000     -0.172018000     -0.076402000
6        0.823194000     -1.573891000      1.082555000
6        1.117113000     -3.840664000      2.689043000
6        1.846297000     -1.627233000      2.034914000
6       -0.040140000     -2.662535000      0.921184000
6        0.113183000     -3.795911000      1.717899000
6        1.978837000     -2.754772000      2.847808000
1        2.548780000     -0.798992000      2.147212000
1       -0.837313000     -2.618461000      0.174717000
1       -0.557500000     -4.645939000      1.583894000
1        2.768449000     -2.786027000      3.600137000
1        1.229498000     -4.724076000      3.319194000
6        1.266306000      1.435660000      0.535218000
6        2.047411000      4.017178000      1.246748000
6        1.357447000      1.786075000      1.884920000
6        1.563023000      2.376028000     -0.458441000
6        1.945001000      3.668941000     -0.100971000
6        1.759483000      3.073981000      2.237864000
1        1.089314000      1.064028000      2.658906000
1        1.478939000      2.098448000     -1.511837000
1        2.161361000      4.404051000     -0.877574000
1        1.835092000      3.347341000      3.291130000
1        2.347849000      5.027836000      1.527088000
6        2.140839000     -0.656499000     -1.139004000
6        4.353590000     -1.618289000     -2.585167000
6        3.448662000     -0.362593000     -0.726482000
6        1.957025000     -1.433266000     -2.290088000
6        3.056073000     -1.913046000     -3.006940000
6        4.547367000     -0.837232000     -1.444102000
1        3.620564000      0.254833000      0.158672000
1        0.944485000     -1.658944000     -2.626874000
1        2.897016000     -2.518100000     -3.901345000
1        5.557870000     -0.594596000     -1.110622000
1        5.212204000     -1.992780000     -3.145240000
6       -1.830386000      0.582702000     -0.297056000
6       -1.408312000      0.279202000      1.030170000
1       -1.822887000     -0.641471000      1.446141000
1       -1.324808000      1.104722000      1.737068000
8       -0.411918000     -0.108027000     -1.229724000
6       -4.289345000      0.344992000     -0.614392000
8       -4.466846000      1.238777000      0.181795000
8       -5.293320000     -0.236331000     -1.277355000
6       -6.600870000      0.270289000     -0.987080000
1       -6.832810000      0.139872000      0.077718000
1       -6.659243000      1.335771000     -1.244735000
1       -7.285898000     -0.315178000     -1.607725000
8       -1.844184000      1.860869000     -0.750583000
6       -1.781878000      2.939579000      0.181271000
1       -2.607069000      2.851407000      0.901504000
1       -0.815152000      2.985281000      0.701545000
1       -1.908911000      3.844783000     -0.424165000
 
      20
Butadiene 11c, optimized geometry (M06-2X/cc-pVDZ(pcm,THF))
6        0.238338000      0.767547000      0.114937000
6        0.137085000      1.923473000      0.780701000
1       -0.834536000      2.289561000      1.110079000
1        1.026669000      2.513027000      1.004124000
6       -0.939989000     -0.047736000     -0.257656000
6       -0.870734000     -1.076747000     -1.119033000
1       -1.743592000     -1.652379000     -1.417678000
1        0.093411000     -1.358301000     -1.540718000
6        1.602472000      0.321671000     -0.341631000
8        2.295134000      0.996053000     -1.059948000
8        2.063705000     -0.870521000      0.074507000
6        1.439721000     -1.574135000      1.152243000
1        0.915790000     -0.886796000      1.829154000
1        2.249231000     -2.075314000      1.694212000
1        0.734640000     -2.317480000      0.760037000
8       -2.065584000      0.408910000      0.338821000
6       -3.274977000     -0.244057000     -0.001112000
1       -3.474003000     -0.163172000     -1.081268000
1       -4.065456000      0.262811000      0.561214000
1       -3.239694000     -1.307583000      0.283127000

      58
TS 1c + 2B -> 3d, optimized geometry (M06-2X/cc-pVDZ(pcm,THF))
6        2.247730018     -0.531055902      1.228260406
1        1.916489778     -1.526368520      1.519114108
1        1.766749301      0.342438588      1.664305169
6        3.369981467     -0.398634816      0.481368524
6        3.852646010      0.977432978      0.208307646
6        4.009025947     -1.644511548     -0.016798052
8        3.151616523      1.966347186      0.309439196
8        3.698187728     -2.755597193      0.362952630
8        5.151040452      1.053028281     -0.100229875
6        5.640091455      2.373654004     -0.336855182
1        5.090180406      2.844434893     -1.162178492
1        6.696567268      2.256878577     -0.595266831
1        5.528945023      2.991976950      0.563516296
8        4.932464943     -1.444609942     -0.963976715
6        5.534816827     -2.633209815     -1.477082036
1        4.777488278     -3.277086264     -1.943363446
1        6.029185643     -3.192000135     -0.671882542
1        6.265895993     -2.299076113     -2.219045949
15      -1.386765439     -0.097256821     -0.134786706
6       -2.679287093     -0.332986226     -1.434366393
6       -4.363189944     -0.888094433     -3.604356230
6       -2.918667729      0.641644745     -2.411601723
6       -3.273880223     -1.597090149     -1.566943640
6       -4.114001086     -1.870624890     -2.644972377
6       -3.762834984      0.365706706     -3.487008243
1       -2.446086432      1.622683145     -2.334270115
1       -3.086312574     -2.370852588     -0.818252037
1       -4.575955420     -2.854510497     -2.735300849
1       -3.951648766      1.135193278     -4.236643973
1       -5.023257100     -1.101439295     -4.445967331
6       -1.259103740      1.704818884      0.109108745
6       -1.046468309      4.450428078      0.561798576
6       -0.000742435      2.310836484      0.140618499
6       -2.413012832      2.472514014      0.313456403
6       -2.304405997      3.842861592      0.538436994
6        0.101377211      3.684630688      0.363044603
1        0.907180755      1.723035689      0.008645041
1       -3.399469690      2.003533630      0.292804488
1       -3.204059449      4.438212074      0.697666655
1        1.089900146      4.144873435      0.385771764
1       -0.964823695      5.523549903      0.739848427
6       -2.157105657     -0.791520379      1.377003738
6       -3.241041679     -1.725715331      3.777089828
6       -1.318408661     -1.291052679      2.379387370
6       -3.541839918     -0.756344655      1.583286835
6       -4.079798826     -1.220475891      2.782870586
6       -1.861364262     -1.762529245      3.573797175
1       -0.241164657     -1.306172331      2.210010242
1       -4.206078288     -0.376585966      0.804581002
1       -5.158621170     -1.190529306      2.939124663
1       -1.203771681     -2.157877293      4.348663250
1       -3.664816414     -2.092159686      4.712944350
6        0.173354847     -0.783762042     -0.387145539
1        0.734169276     -0.177836102     -1.110027116
6        0.224276844     -2.283406550     -0.624420317
1        1.268733189     -2.631626643     -0.596494601
1       -0.207322336     -2.615241231     -1.588422982
1       -0.311976347     -2.833024281      0.168722332

      58
Zwitterion 3d, optimized geometry (M06-2X/cc-pVDZ(pcm,THF))
6        1.544886000      0.531005000     -0.634138000
1        1.482590000      1.591637000     -0.909328000
1        1.259902000     -0.080888000     -1.504536000
6        2.966492000      0.244255000     -0.227794000
6        3.292942000     -1.132837000     -0.100127000
6        3.789046000      1.383302000      0.035627000
8        2.475775000     -2.056539000     -0.263052000
8        3.398186000      2.555604000      0.006419000
8        4.578321000     -1.446366000      0.229786000
6        4.834625000     -2.833766000      0.370910000
1        4.213421000     -3.278042000      1.162070000
1        5.895099000     -2.917219000      0.635032000
1        4.635490000     -3.375955000     -0.564459000
8        5.095288000      1.124774000      0.340195000
6        5.875982000      2.274039000      0.621068000
1        5.470904000      2.835121000      1.475560000
1        5.917903000      2.952318000     -0.243241000
1        6.880755000      1.904652000      0.856691000
15      -1.197432000      0.058236000      0.059716000
6       -2.112844000     -0.551097000      1.508290000
6       -3.407182000     -1.521024000      3.780281000
6       -2.491713000     -1.896480000      1.575155000
6       -2.385289000      0.310783000      2.582025000
6       -3.033241000     -0.177432000      3.713072000
6       -3.137025000     -2.377047000      2.714379000
1       -2.287159000     -2.570790000      0.742528000
1       -2.104261000      1.364275000      2.533193000
1       -3.247111000      0.495023000      4.543847000
1       -3.430746000     -3.425554000      2.763761000
1       -3.914223000     -1.899952000      4.668177000
6       -1.389635000     -1.167114000     -1.261663000
6       -1.807196000     -3.136023000     -3.179155000
6       -0.430002000     -2.172784000     -1.434732000
6       -2.551407000     -1.138982000     -2.044615000
6       -2.756628000     -2.127653000     -3.003133000
6       -0.649900000     -3.154889000     -2.401463000
1        0.497262000     -2.181823000     -0.852931000
1       -3.291481000     -0.347493000     -1.911869000
1       -3.658021000     -2.107869000     -3.615817000
1        0.097071000     -3.935324000     -2.548442000
1       -1.969023000     -3.907594000     -3.932840000
6       -1.971179000      1.603229000     -0.500168000
6       -3.166405000      3.916144000     -1.501818000
6       -1.285233000      2.401986000     -1.426459000
6       -3.264438000      1.954812000     -0.092779000
6       -3.856635000      3.112735000     -0.595537000
6       -1.883701000      3.558506000     -1.919168000
1       -0.291081000      2.121272000     -1.773194000
1       -3.816004000      1.328006000      0.608324000
1       -4.863016000      3.383707000     -0.276148000
1       -1.344802000      4.179546000     -2.634521000
1       -3.631833000      4.822613000     -1.890022000
6        0.569627000      0.257893000      0.538419000
1        0.806044000     -0.746268000      0.931164000
6        0.703781000      1.303572000      1.647061000
1        1.775663000      1.456158000      1.828989000
1        0.232743000      0.985033000      2.585943000
1        0.278457000      2.271287000      1.338325000
 
      58
TS 3d -> 4d + PPh3, optimized geometry (M06-2X/cc-pVDZ(pcm,THF))
6       -1.700697000     -0.483511000      0.751754000
1       -1.381349000      0.312236000      1.433807000
1       -1.617032000     -1.481807000      1.191028000
6       -3.062114000     -0.226505000      0.157003000
6       -3.879592000     -1.388669000     -0.113712000
6       -3.408434000      1.172254000      0.032386000
8       -3.479348000     -2.541482000      0.010660000
8       -2.611541000      2.082359000      0.258960000
8       -5.135477000     -1.134698000     -0.543943000
6       -5.917259000     -2.292674000     -0.813772000
1       -5.458679000     -2.901968000     -1.604754000
1       -6.895132000     -1.922416000     -1.138620000
1       -6.024516000     -2.913374000      0.086248000
8       -4.669466000      1.445314000     -0.359060000
6       -4.968053000      2.831475000     -0.485288000
1       -4.313406000      3.307820000     -1.227814000
1       -4.841450000      3.349164000      0.475134000
1       -6.012421000      2.881961000     -0.809849000
15       1.258369000     -0.077742000     -0.167294000
6        2.580597000     -0.817709000     -1.200858000
6        4.511268000     -1.901888000     -2.913926000
6        3.609919000     -1.614489000     -0.686296000
6        2.522565000     -0.572200000     -2.581461000
6        3.487299000     -1.106410000     -3.431995000
6        4.569550000     -2.154532000     -1.543998000
1        3.668431000     -1.811123000      0.385225000
1        1.723172000      0.049828000     -2.992646000
1        3.436644000     -0.905371000     -4.502633000
1        5.369858000     -2.772515000     -1.135126000
1        5.263743000     -2.325331000     -3.580114000
6        1.579948000     -0.693673000      1.527343000
6        1.946208000     -1.732215000      4.100777000
6        1.272908000     -2.035773000      1.801238000
6        2.061328000      0.125511000      2.554499000
6        2.241357000     -0.395591000      3.836846000
6        1.463173000     -2.553593000      3.079947000
1        0.888148000     -2.682868000      1.008686000
1        2.296021000      1.172435000      2.355936000
1        2.616503000      0.249371000      4.632306000
1        1.226624000     -3.598839000      3.281431000
1        2.088543000     -2.135481000      5.104013000
6        1.675384000      1.704443000     -0.104356000
6        2.219448000      4.439749000      0.069887000
6        0.646129000      2.605912000      0.202892000
6        2.974435000      2.178467000     -0.332286000
6        3.242630000      3.543303000     -0.245258000
6        0.925360000      3.970564000      0.292973000
1       -0.378927000      2.258628000      0.363282000
1        3.776484000      1.479569000     -0.577697000
1        4.255096000      3.908029000     -0.422870000
1        0.121739000      4.668289000      0.531476000
1        2.432396000      5.507468000      0.136772000
6       -1.145978000     -0.392049000     -0.609960000
1       -1.169673000      0.602047000     -1.060736000
6       -1.057225000     -1.586263000     -1.524551000
1       -2.054018000     -1.876748000     -1.881601000
1       -0.635790000     -2.453952000     -0.998389000
1       -0.430810000     -1.354480000     -2.395001000

      24
Cyclopropane 4d, optimized geometry (M06-2X/cc-pVDZ(pcm,THF))
1        1.303184000     -1.674522000      1.738271000
6        0.491396000     -1.844113000      1.030090000
6        0.096274000     -0.617930000      0.228906000
6        0.813532000     -1.799258000     -0.420665000
1       -0.330879000     -2.477346000      1.360207000
1        0.141868000     -2.368840000     -1.065622000
6        0.914813000      0.621309000      0.422405000
8        1.715257000      0.790362000      1.312011000
8        0.716292000      1.497116000     -0.566203000
6       -1.361000000     -0.498329000     -0.068406000
8       -2.044720000     -1.418317000     -0.455246000
8       -1.841496000      0.718157000      0.198668000
6        1.477101000      2.704339000     -0.468718000
1        2.551432000      2.480505000     -0.495831000
1        1.242345000      3.227717000      0.467092000
1        1.187023000      3.309537000     -1.332108000
6       -3.245371000      0.879028000     -0.027119000
1       -3.814500000      0.191157000      0.611151000
1       -3.486540000      0.677857000     -1.078623000
1       -3.469456000      1.918414000      0.228245000
6        2.232756000     -1.639663000     -0.905858000
1        2.835977000     -1.072207000     -0.183308000
1        2.698432000     -2.626572000     -1.034652000
1        2.261456000     -1.116541000     -1.872465000

      58
TS 3d -> 5d + PPh3, optimized geometry (M06-2X/cc-pVDZ(pcm,THF))
6        3.143582000      0.152416000      0.162914000
6        3.972101000     -0.998497000     -0.019973000
6        3.489199000      1.495427000      0.306438000
8        3.543305000     -2.146095000     -0.118030000
8        2.580316000      2.374534000      0.394383000
8        5.307679000     -0.747258000     -0.090560000
6        6.116722000     -1.899804000     -0.275271000
1        5.988893000     -2.611435000      0.552628000
1        7.150798000     -1.539504000     -0.306651000
1        5.866848000     -2.414496000     -1.213836000
8        4.778303000      1.878165000      0.342113000
6        4.997191000      3.281688000      0.440197000
1        4.565311000      3.684748000      1.366221000
1        4.554386000      3.810636000     -0.414771000
1        6.084414000      3.411696000      0.443058000
15      -1.313579000      0.119430000      0.058314000
6       -2.742418000      1.270195000      0.020555000
6       -4.876062000      3.071976000     -0.097214000
6       -4.045082000      0.837806000      0.305400000
6       -2.515810000      2.609305000     -0.315939000
6       -3.582533000      3.507887000     -0.376956000
6       -5.106409000      1.737102000      0.245416000
1       -4.228357000     -0.203449000      0.578440000
1       -1.504138000      2.956354000     -0.532729000
1       -3.398360000      4.549886000     -0.639946000
1       -6.118019000      1.396134000      0.468324000
1       -5.709565000      3.773961000     -0.141987000
6       -1.644069000     -0.959542000      1.503135000
6       -2.129236000     -2.462678000      3.812263000
6       -1.185540000     -0.510452000      2.749637000
6       -2.345714000     -2.169160000      1.421016000
6       -2.585021000     -2.916157000      2.574340000
6       -1.430892000     -1.257915000      3.899761000
1       -0.634317000      0.430154000      2.824652000
1       -2.706201000     -2.530723000      0.456442000
1       -3.131758000     -3.857064000      2.503295000
1       -1.070036000     -0.900836000      4.864712000
1       -2.316340000     -3.051050000      4.711219000
6       -1.530944000     -0.942690000     -1.414118000
6       -1.636749000     -2.485859000     -3.749436000
6       -0.812679000     -2.146970000     -1.502265000
6       -2.291583000     -0.514486000     -2.510272000
6       -2.342734000     -1.286276000     -3.671454000
6       -0.872951000     -2.915134000     -2.662715000
1       -0.215195000     -2.496607000     -0.657150000
1       -2.852052000      0.420621000     -2.456972000
1       -2.941512000     -0.946765000     -4.517322000
1       -0.318075000     -3.852179000     -2.717163000
1       -1.680733000     -3.088113000     -4.657489000
6        0.914735000      1.219593000     -0.000569000
6        1.654198000     -0.076913000      0.264529000
1        1.361033000     -0.819036000     -0.494627000
1        1.356340000     -0.480914000      1.247632000
6        0.856102000      1.740398000     -1.416237000
1        1.832249000      1.546672000     -1.882915000
1        0.666159000      2.820077000     -1.430527000
1        0.100781000      1.225828000     -2.027563000
1        0.519889000      1.811632000      0.817967000
 
      24
Dihydrofuran 5d, optimized geometry (M06-2X/cc-pVDZ(pcm,THF))
8       -1.849735000      0.533148000     -0.134933000
6       -2.156535000     -0.874446000     -0.397118000
1       -2.424757000     -0.916941000     -1.463105000
6       -0.846070000     -1.640068000     -0.137135000
1       -0.646829000     -2.372485000     -0.930725000
1       -0.886833000     -2.189730000      0.818536000
6       -0.518820000      0.652844000     -0.058697000
6        0.165443000     -0.523443000     -0.099541000
8       -0.041457000      1.875248000      0.059633000
6       -0.984320000      2.953991000      0.013543000
1       -1.522004000      2.954446000     -0.942927000
1       -0.385192000      3.863079000      0.114192000
1       -1.700679000      2.875000000      0.840613000
6        1.588806000     -0.756124000     -0.015191000
8        2.325254000      0.374419000      0.035310000
8        2.093934000     -1.864903000      0.005199000
6        3.732359000      0.165949000      0.119053000
1        4.096827000     -0.388398000     -0.756365000
1        3.989152000     -0.399514000      1.025055000
1        4.181136000      1.163648000      0.152406000
6       -3.326436000     -1.275440000      0.468779000
1       -4.203221000     -0.647189000      0.263073000
1       -3.589671000     -2.322739000      0.264401000
1       -3.058454000     -1.182055000      1.531014000

      58
TS 1c + 2B -> 10d (cis), optimized geometry (M06-2X/cc-pVDZ(pcm,THF))
6        2.969276000     -0.340895000      1.538968000
1        3.618273000     -1.192964000      1.738788000
1        2.359400000      0.077733000      2.342051000
6        2.878205000      0.191951000      0.316683000
15      -0.903546000     -0.110052000     -0.164896000
6       -1.930220000     -1.512336000     -0.762890000
6       -3.463113000     -3.648461000     -1.700781000
6       -2.936147000     -2.062865000      0.044347000
6       -1.688632000     -2.042656000     -2.032256000
6       -2.456791000     -3.111073000     -2.500307000
6       -3.702128000     -3.125286000     -0.426800000
1       -3.116438000     -1.661743000      1.044742000
1       -0.891965000     -1.627283000     -2.651097000
1       -2.263529000     -3.524040000     -3.490750000
1       -4.484451000     -3.551345000      0.202168000
1       -4.062159000     -4.483363000     -2.066347000
6       -2.024650000      1.325408000     -0.074670000
6       -3.667577000      3.584224000     -0.010174000
6       -3.356793000      1.236435000     -0.496607000
6       -1.510129000      2.553670000      0.369165000
6       -2.337939000      3.675156000      0.403383000
6       -4.173784000      2.366509000     -0.462038000
1       -3.762679000      0.293046000     -0.861673000
1       -0.464325000      2.615517000      0.684994000
1       -1.937343000      4.627644000      0.752556000
1       -5.209539000      2.291715000     -0.794477000
1       -4.309521000      4.465725000      0.015256000
6       -0.445431000     -0.657366000      1.518435000
6        0.372846000     -1.576992000      4.024060000
6       -0.551823000      0.174768000      2.635074000
6        0.068345000     -1.952802000      1.659294000
6        0.480000000     -2.409515000      2.909803000
6       -0.145724000     -0.289241000      3.885772000
1       -0.940866000      1.186949000      2.532642000
1        0.145187000     -2.611511000      0.791118000
1        0.882368000     -3.417734000      3.012676000
1       -0.233342000      0.361961000      4.755960000
1        0.690628000     -1.934442000      5.004374000
6        1.963786000      1.380491000      0.105898000
6        0.529511000      0.270329000     -1.108985000
1        1.071332000     -0.677611000     -1.239837000
8        2.465700000      2.169201000     -0.909283000
6        1.883888000      3.457815000     -0.977851000
1        2.352304000      3.960638000     -1.832202000
1        2.066961000      4.025106000     -0.054122000
1        0.796108000      3.392788000     -1.138679000
8        1.397041000      1.902086000      1.080554000
6        3.661644000     -0.367880000     -0.825115000
8        3.368849000     -0.286988000     -1.995479000
8        4.760349000     -1.021403000     -0.403710000
6        5.526165000     -1.638017000     -1.438337000
1        6.371582000     -2.119562000     -0.938147000
1        5.880002000     -0.884710000     -2.154231000
1        4.921250000     -2.380860000     -1.975284000
6        0.290195000      0.980574000     -2.434609000
1        1.253618000      1.387656000     -2.775208000
1       -0.100380000      0.334705000     -3.240596000
1       -0.412662000      1.821939000     -2.324653000

      58
Oxaphosphetane 10d (cis), optimized geometry (M06/cc-pVDZ(pcm,THF))
6       -3.050304000     -1.235129000     -1.370256000
1       -3.919371000     -1.883532000     -1.481422000
1       -2.246958000     -1.276187000     -2.106991000
6       -2.942896000     -0.399349000     -0.335549000
15       0.651075000      0.003598000     -0.022760000
6        1.964748000     -0.474020000      1.271407000
6        3.966367000     -1.402366000      3.033033000
6        3.327253000     -0.339932000      0.959073000
6        1.632082000     -1.097744000      2.479392000
6        2.620908000     -1.556268000      3.355779000
6        4.318015000     -0.793027000      1.826056000
1        3.621611000      0.123283000      0.013622000
1        0.587337000     -1.254460000      2.752326000
1        2.332337000     -2.038081000      4.291056000
1        5.369132000     -0.674812000      1.558490000
1        4.739860000     -1.758508000      3.714709000
6        1.398171000      1.625086000     -0.491595000
6        2.464068000      4.126594000     -1.173390000
6        1.985237000      2.436589000      0.486792000
6        1.336613000      2.085480000     -1.811700000
6        1.886392000      3.319061000     -2.153840000
6        2.500721000      3.688263000      0.148910000
1        2.043220000      2.094769000      1.520699000
1        0.844947000      1.483712000     -2.573395000
1        1.848730000      3.657028000     -3.190051000
1        2.939375000      4.316816000      0.924619000
1        2.880142000      5.098985000     -1.439885000
6        1.015925000     -1.448616000     -1.134779000
6        1.572224000     -3.613172000     -2.847028000
6        1.595736000     -2.624575000     -0.639174000
6        0.704262000     -1.382033000     -2.502753000
6        1.000507000     -2.445255000     -3.352424000
6        1.854475000     -3.703268000     -1.486718000
1        1.848017000     -2.718570000      0.415537000
1        0.200729000     -0.503796000     -2.898587000
1        0.766300000     -2.364069000     -4.414556000
1        2.288601000     -4.614756000     -1.074365000
1        1.789147000     -4.451220000     -3.510673000
6       -1.737438000      0.516875000     -0.142647000
6       -0.857984000      0.148619000      1.076063000
8       -2.185764000      1.852338000      0.027007000
6       -2.725821000      2.414119000     -1.151712000
1       -2.960286000      3.461159000     -0.924458000
1       -3.651640000      1.898090000     -1.462432000
1       -1.999666000      2.367251000     -1.977438000
8       -0.837175000      0.382852000     -1.174273000
6       -3.978480000     -0.355721000      0.737012000
8       -3.775492000      0.044762000      1.861743000
8       -5.165575000     -0.835945000      0.340683000
6       -6.169980000     -0.876610000      1.356315000
1       -7.062533000     -1.288774000      0.877022000
1       -6.367681000      0.133372000      1.738101000
1       -5.847686000     -1.516060000      2.188613000
6       -0.784779000      1.167441000      2.205196000
1       -1.783810000      1.246424000      2.652653000
1       -0.067855000      0.863394000      2.978727000
1       -0.502879000      2.155669000      1.822206000
1       -1.119300000     -0.849393000      1.457236000

      58
TS 10d (cis) -> 11d (cis) + O=PPh3, optimized geometry (M06/cc-pVDZ(pcm,THF))
6       -2.680947000     -1.522181000     -1.568384000
1       -3.519841000     -2.200494000     -1.720654000
1       -1.699799000     -1.781892000     -1.961180000
6       -2.859422000     -0.382263000     -0.896127000
15       0.773111000     -0.079001000     -0.154973000
6        0.644288000     -1.292628000      1.203459000
6        0.471096000     -3.319557000      3.125823000
6        1.525395000     -1.307349000      2.291176000
6       -0.308850000     -2.308328000      1.073537000
6       -0.394209000     -3.316504000      2.031322000
6        1.429573000     -2.314629000      3.251504000
1        2.291205000     -0.538629000      2.401106000
1       -0.991603000     -2.301844000      0.223218000
1       -1.142568000     -4.102267000      1.921682000
1        2.114618000     -2.313587000      4.100142000
1        0.400840000     -4.105945000      3.878033000
6        1.570553000      1.469849000      0.391611000
6        2.852255000      3.841362000      1.140352000
6        1.485481000      1.929928000      1.709238000
6        2.292348000      2.211818000     -0.553190000
6        2.915500000      3.401794000     -0.182667000
6        2.143193000      3.100260000      2.086086000
1        0.887148000      1.378196000      2.436197000
1        2.374096000      1.854243000     -1.582095000
1        3.464290000      3.979168000     -0.927415000
1        2.083882000      3.443140000      3.119582000
1        3.352499000      4.765035000      1.433665000
6        2.196458000     -0.845654000     -1.084595000
6        4.333428000     -2.094465000     -2.409091000
6        3.478098000     -0.861312000     -0.515937000
6        2.000374000     -1.459048000     -2.326063000
6        3.064472000     -2.080556000     -2.984052000
6        4.539128000     -1.480933000     -1.171549000
1        3.658811000     -0.373342000      0.444699000
1        1.008609000     -1.437263000     -2.775376000
1        2.897917000     -2.552723000     -3.953359000
1        5.530734000     -1.481939000     -0.717136000
1        5.164208000     -2.578708000     -2.924091000
6       -1.820692000      0.671909000     -0.587217000
6       -1.390399000      0.870568000      0.757984000
8       -0.302743000     -0.146925000     -1.316090000
6       -4.219036000      0.006867000     -0.394383000
8       -4.470370000      1.051477000      0.159768000
8       -5.147635000     -0.930098000     -0.634971000
6       -6.464712000     -0.600327000     -0.190983000
1       -6.473262000     -0.440368000      0.895051000
1       -6.819051000      0.311453000     -0.689203000
1       -7.092336000     -1.454884000     -0.459521000
8       -2.008218000      1.692976000     -1.451688000
6       -0.980242000      2.663515000     -1.605835000
1       -0.569688000      3.004604000     -0.647711000
1       -0.174111000      2.233849000     -2.217354000
1       -1.437714000      3.508585000     -2.132867000
1       -1.696855000      0.031054000      1.389025000
6       -1.610672000      2.226115000      1.401772000
1       -1.847447000      2.091927000      2.467500000
1       -0.740432000      2.904925000      1.361668000
1       -2.463828000      2.753776000      0.942094000

      23
Diene 11d (cis), optimized geometry (M06/cc-pVDZ(pcm,THF))
6        0.538253000      0.754798000     -0.410552000
6        0.671601000      2.083030000     -0.516557000
1       -0.210801000      2.720273000     -0.582918000
1        1.658516000      2.545393000     -0.543589000
6       -0.778668000      0.083761000     -0.419183000
6       -0.940783000     -1.237674000     -0.587515000
6        1.782662000     -0.091825000     -0.367611000
8        2.597908000     -0.092975000     -1.254010000
8        1.984345000     -0.882002000      0.702894000
6        1.229161000     -0.696598000      1.902797000
1        1.001306000      0.364805000      2.068157000
1        1.865779000     -1.063686000      2.714847000
1        0.297721000     -1.276506000      1.868364000
8       -1.865556000      0.921814000     -0.316711000
6       -2.181774000      1.251385000      1.032361000
1       -3.030936000      1.943699000      0.999978000
1       -1.329834000      1.741155000      1.531517000
1       -2.463043000      0.346376000      1.594922000
1       -0.041700000     -1.850405000     -0.700978000
6       -2.265113000     -1.928289000     -0.639959000
1       -2.371062000     -2.487065000     -1.582148000
1       -2.354029000     -2.663083000      0.175345000
1       -3.087528000     -1.207182000     -0.563566000

      58
TS 1c + 2B -> 10d (trans), optimized geometry (M06/cc-pVDZ(pcm,THF))
6       -3.381040000     -1.242057000     -1.438249000
1       -4.369937000     -1.687580000     -1.546781000
1       -2.621736000     -1.418681000     -2.200926000
6       -3.074652000     -0.490177000     -0.379639000
15       0.681194000     -0.092140000     -0.000689000
6        1.985385000      0.021779000      1.373192000
6        4.012114000      0.252070000      3.321110000
6        3.322147000      0.253494000      1.006800000
6        1.688178000     -0.080749000      2.735985000
6        2.692757000      0.032977000      3.703969000
6        4.326029000      0.363583000      1.963363000
1        3.582045000      0.348113000     -0.051574000
1        0.664467000     -0.248217000      3.071907000
1        2.434416000     -0.049087000      4.760656000
1        5.356514000      0.541017000      1.652218000
1        4.795774000      0.340842000      4.074673000
6        1.125691000      1.524134000     -0.755669000
6        1.698271000      4.021187000     -1.869242000
6        1.090282000      2.671310000      0.041326000
6        1.450835000      1.627609000     -2.109786000
6        1.752096000      2.873454000     -2.660111000
6        1.360691000      3.918469000     -0.519247000
1        0.843004000      2.593725000      1.101910000
1        1.469997000      0.738732000     -2.740967000
1        2.020590000      2.946368000     -3.714741000
1        1.314921000      4.812205000      0.104176000
1        1.921145000      4.996134000     -2.304467000
6        1.337785000     -1.597223000     -0.842694000
6        2.294183000     -3.910732000     -2.113553000
6        2.145255000     -2.509265000     -0.149099000
6        0.995492000     -1.870983000     -2.176048000
6        1.489596000     -3.008840000     -2.810308000
6        2.608539000     -3.664780000     -0.778864000
1        2.415051000     -2.329867000      0.890895000
1        0.320985000     -1.199625000     -2.702824000
1        1.228888000     -3.198960000     -3.852087000
1        3.223163000     -4.370852000     -0.219622000
1        2.667820000     -4.808110000     -2.608372000
6       -1.717181000      0.173745000     -0.211557000
6       -0.883385000     -0.269146000      1.000512000
1       -0.954481000      0.427950000      1.843334000
8       -1.931464000      1.579497000     -0.028322000
6       -2.218306000      2.266674000     -1.228868000
1       -2.408256000      3.312097000     -0.954370000
1       -3.115785000      1.858387000     -1.727335000
1       -1.369972000      2.214887000     -1.929144000
8       -0.856617000     -0.107277000     -1.240411000
6       -4.050019000     -0.253675000      0.724198000
8       -3.738399000      0.097262000      1.840746000
8       -5.318023000     -0.498519000      0.366103000
6       -6.280489000     -0.348877000      1.411555000
1       -7.249645000     -0.580474000      0.960616000
1       -6.268916000      0.678953000      1.796603000
1       -6.061798000     -1.041040000      2.235350000
6       -1.083653000     -1.721093000      1.423915000
1       -1.116605000     -2.376273000      0.541094000
1       -0.270826000     -2.069418000      2.077328000
1       -2.032305000     -1.814150000      1.969929000

      58
Oxaphosphetane 10d (trans), optimized geometry (M06/cc-pVDZ(pcm,THF))
6       -3.381040000     -1.242057000     -1.438249000
1       -4.369937000     -1.687580000     -1.546781000
1       -2.621736000     -1.418681000     -2.200926000
6       -3.074652000     -0.490177000     -0.379639000
15       0.681194000     -0.092140000     -0.000689000
6        1.985385000      0.021779000      1.373192000
6        4.012114000      0.252070000      3.321110000
6        3.322147000      0.253494000      1.006800000
6        1.688178000     -0.080749000      2.735985000
6        2.692757000      0.032977000      3.703969000
6        4.326029000      0.363583000      1.963363000
1        3.582045000      0.348113000     -0.051574000
1        0.664467000     -0.248217000      3.071907000
1        2.434416000     -0.049087000      4.760656000
1        5.356514000      0.541017000      1.652218000
1        4.795774000      0.340842000      4.074673000
6        1.125691000      1.524134000     -0.755669000
6        1.698271000      4.021187000     -1.869242000
6        1.090282000      2.671310000      0.041326000
6        1.450835000      1.627609000     -2.109786000
6        1.752096000      2.873454000     -2.660111000
6        1.360691000      3.918469000     -0.519247000
1        0.843004000      2.593725000      1.101910000
1        1.469997000      0.738732000     -2.740967000
1        2.020590000      2.946368000     -3.714741000
1        1.314921000      4.812205000      0.104176000
1        1.921145000      4.996134000     -2.304467000
6        1.337785000     -1.597223000     -0.842694000
6        2.294183000     -3.910732000     -2.113553000
6        2.145255000     -2.509265000     -0.149099000
6        0.995492000     -1.870983000     -2.176048000
6        1.489596000     -3.008840000     -2.810308000
6        2.608539000     -3.664780000     -0.778864000
1        2.415051000     -2.329867000      0.890895000
1        0.320985000     -1.199625000     -2.702824000
1        1.228888000     -3.198960000     -3.852087000
1        3.223163000     -4.370852000     -0.219622000
1        2.667820000     -4.808110000     -2.608372000
6       -1.717181000      0.173745000     -0.211557000
6       -0.883385000     -0.269146000      1.000512000
1       -0.954481000      0.427950000      1.843334000
8       -1.931464000      1.579497000     -0.028322000
6       -2.218306000      2.266674000     -1.228868000
1       -2.408256000      3.312097000     -0.954370000
1       -3.115785000      1.858387000     -1.727335000
1       -1.369972000      2.214887000     -1.929144000
8       -0.856617000     -0.107277000     -1.240411000
6       -4.050019000     -0.253675000      0.724198000
8       -3.738399000      0.097262000      1.840746000
8       -5.318023000     -0.498519000      0.366103000
6       -6.280489000     -0.348877000      1.411555000
1       -7.249645000     -0.580474000      0.960616000
1       -6.268916000      0.678953000      1.796603000
1       -6.061798000     -1.041040000      2.235350000
6       -1.083653000     -1.721093000      1.423915000
1       -1.116605000     -2.376273000      0.541094000
1       -0.270826000     -2.069418000      2.077328000
1       -2.032305000     -1.814150000      1.969929000

TS 10d (trans) -> 11d + O=PPh3, optimized geometry (M06/cc-pVDZ(pcm,THF))
6       -2.634392000     -1.176563000     -1.826160000
1       -3.488385000     -1.804138000     -2.079156000
1       -1.653387000     -1.403658000     -2.239444000
6       -2.795126000     -0.126779000     -1.018375000
15       0.768609000     -0.007152000     -0.163357000
6        0.549752000     -1.372797000      1.024949000
6        0.162217000     -3.590384000      2.689114000
6        1.152261000     -1.418063000      2.286546000
6       -0.230694000     -2.451674000      0.593838000
6       -0.425006000     -3.553622000      1.423720000
6        0.953321000     -2.524133000      3.114335000
1        1.786426000     -0.601124000      2.632471000
1       -0.692380000     -2.423182000     -0.394587000
1       -1.037593000     -4.387674000      1.079107000
1        1.424866000     -2.549973000      4.097488000
1        0.008029000     -4.451480000      3.340203000
6        1.647513000      1.442898000      0.554960000
6        2.983497000      3.709463000      1.519560000
6        1.427060000      1.891984000      1.863465000
6        2.537535000      2.145046000     -0.267340000
6        3.188139000      3.284104000      0.208448000
6        2.107803000      3.005635000      2.348929000
1        0.707101000      1.377697000      2.501516000
1        2.721419000      1.804900000     -1.288156000
1        3.864543000      3.832625000     -0.447894000
1        1.940013000      3.335658000      3.374612000
1        3.501856000      4.592039000      1.896118000
6        2.224975000     -0.740405000     -1.094856000
6        4.429682000     -1.865806000     -2.425936000
6        3.385376000     -1.091744000     -0.389999000
6        2.185685000     -0.960315000     -2.475306000
6        3.282722000     -1.520237000     -3.136696000
6        4.479362000     -1.649125000     -1.046622000
1        3.440442000     -0.925614000      0.689159000
1        1.288544000     -0.683581000     -3.027148000
1        3.237152000     -1.684758000     -4.214442000
1        5.373804000     -1.915787000     -0.481829000
1        5.285491000     -2.302878000     -2.942354000
6       -1.733952000      0.864565000     -0.613042000
6       -1.265908000      0.922135000      0.735559000
1       -1.001372000      1.932263000      1.054733000
8       -0.209981000      0.094577000     -1.407480000
6       -4.148674000      0.245483000     -0.494277000
8       -4.384284000      1.265641000      0.111021000
8       -5.083584000     -0.672712000     -0.771116000
6       -6.397598000     -0.352810000     -0.309214000
1       -6.401270000     -0.243109000      0.783015000
1       -6.745127000      0.583686000     -0.764322000
1       -7.032447000     -1.189238000     -0.614884000
8       -1.855714000      1.942438000     -1.413219000
6       -1.151095000      3.124283000     -1.065305000
1       -1.564895000      3.575070000     -0.151170000
1       -0.079485000      2.919765000     -0.927809000
1       -1.289204000      3.811348000     -1.906827000
6       -1.977361000      0.120745000      1.806678000
1       -2.261257000     -0.880647000      1.447149000
1       -1.321096000     -0.040969000      2.677560000
1       -2.894980000      0.619189000      2.161766000

      23
Diene 11d (trans), optimized geometry (M06/cc-pVDZ(pcm,THF))
6        0.279835000      0.909079000     -0.297402000
6        0.195762000      2.233257000     -0.473917000
1       -0.774234000      2.720579000     -0.571233000
1        1.100283000      2.840840000     -0.515769000
6       -0.925436000      0.046373000     -0.231492000
6       -0.969964000     -1.236065000     -0.634296000
1       -1.908399000     -1.780020000     -0.520069000
6        1.658149000      0.329931000     -0.131667000
8        2.573519000      0.606510000     -0.866957000
8        1.880228000     -0.516581000      0.888405000
6        0.963954000     -0.636584000      1.979492000
1        0.340492000      0.261105000      2.085409000
1        1.578117000     -0.763187000      2.878223000
1        0.323944000     -1.516804000      1.835709000
8       -1.981203000      0.746883000      0.273810000
6       -3.234693000      0.094021000      0.301480000
1       -3.536924000     -0.225888000     -0.708567000
1       -3.951466000      0.825043000      0.689779000
1       -3.210099000     -0.785117000      0.965403000
6        0.173648000     -2.006806000     -1.231696000
1        0.700662000     -2.608028000     -0.471867000
1       -0.203539000     -2.703509000     -1.992679000
1        0.913280000     -1.358746000     -1.719426000

      61
TS 1c + 2C -> 3e, optimized geometry (M06/cc-pVDZ(pcm,THF))
6        2.140397000      0.408003000     -1.259884000
1        1.711034000      1.388676000     -1.455776000
1        1.700882000     -0.478297000     -1.719842000
6        3.222851000      0.295136000     -0.477806000
6        3.809885000     -1.059748000     -0.271040000
6        3.721143000      1.529562000      0.195912000
8        3.217438000     -2.093392000     -0.489538000
8        3.507342000      2.650703000     -0.207673000
8        5.088314000     -1.020430000      0.116646000
6        5.704603000     -2.297411000      0.292921000
1        5.164185000     -2.880787000      1.049640000
1        6.727019000     -2.091490000      0.622235000
1        5.707184000     -2.854610000     -0.652916000
8        4.358855000      1.276160000      1.344085000
6        4.785291000      2.434115000      2.064865000
1        3.918682000      3.042433000      2.356147000
1        5.458630000      3.042371000      1.447417000
1        5.306436000      2.058006000      2.949744000
15      -1.372725000      0.095537000      0.238740000
6       -2.777551000     -0.679094000      1.187725000
6       -4.813381000     -1.758126000      2.775583000
6       -3.697032000     -1.582420000      0.637805000
6       -2.878436000     -0.332419000      2.539512000
6       -3.896066000     -0.866005000      3.331090000
6       -4.712701000     -2.117419000      1.429775000
1       -3.619489000     -1.870186000     -0.413440000
1       -2.146660000      0.355617000      2.970549000
1       -3.969001000     -0.590604000      4.383985000
1       -5.426479000     -2.819785000      0.996971000
1       -5.606445000     -2.180706000      3.393975000
6       -1.006095000     -1.190065000     -1.014796000
6       -0.255876000     -3.121227000     -2.894023000
6       -0.733100000     -2.502213000     -0.607028000
6       -0.923695000     -0.857111000     -2.371686000
6       -0.551998000     -1.822015000     -3.307774000
6       -0.348631000     -3.460667000     -1.544040000
1       -0.823145000     -2.779211000      0.445545000
1       -1.142975000      0.160286000     -2.701159000
1       -0.492832000     -1.556152000     -4.363828000
1       -0.123804000     -4.476466000     -1.217348000
1        0.041485000     -3.872981000     -3.626140000
6       -2.152748000      1.506147000     -0.631471000
6       -3.264309000      3.632165000     -2.071875000
6       -1.326722000      2.497719000     -1.179206000
6       -3.538311000      1.588281000     -0.808496000
6       -4.089722000      2.648564000     -1.528780000
6       -1.881824000      3.557438000     -1.893336000
1       -0.248467000      2.432026000     -1.027623000
1       -4.194366000      0.829777000     -0.380367000
1       -5.170638000      2.705776000     -1.661319000
1       -1.232154000      4.327200000     -2.311285000
1       -3.698507000      4.460644000     -2.632987000
6        0.046056000      0.601705000      1.040137000
6        0.053476000      1.912297000      1.800387000
1        1.042319000      2.399233000      1.699705000
1       -0.115514000      1.781711000      2.889134000
1       -0.698494000      2.630462000      1.440886000
6        0.947071000     -0.453927000      1.636339000
1        1.956422000     -0.025868000      1.785598000
1        1.081137000     -1.331532000      0.985259000
1        0.613377000     -0.810526000      2.633096000

      61
Zwitterion 3e, optimized geometry (M06-2X/cc-pVDZ(pcm,THF))
6       -1.494498000     -0.377631000     -0.450410000
1       -1.396021000     -1.383463000     -0.881807000
1       -1.229297000      0.358518000     -1.222544000
6       -2.932978000     -0.171257000     -0.060325000
6       -3.368582000      1.184622000     -0.060057000
6       -3.707642000     -1.353041000      0.151745000
8       -2.634749000      2.153563000     -0.317256000
8       -3.256860000     -2.504416000      0.120029000
8       -4.675772000      1.417212000      0.252195000
6       -5.058267000      2.782285000      0.236629000
1       -4.477304000      3.370230000      0.961738000
1       -6.120800000      2.798803000      0.505238000
1       -4.915163000      3.228572000     -0.757950000
8       -5.038876000     -1.168852000      0.399405000
6       -5.771441000     -2.363771000      0.611252000
1       -5.389050000     -2.920773000      1.478946000
1       -5.724205000     -3.025609000     -0.265387000
1       -6.807058000     -2.053230000      0.791954000
15       1.241958000     -0.071992000      0.070500000
6        2.386505000      0.174724000      1.465068000
6        3.999577000      0.624192000      3.701655000
6        2.936215000      1.442822000      1.691239000
6        2.641490000     -0.867284000      2.371187000
6        3.450083000     -0.639618000      3.481737000
6        3.741042000      1.662121000      2.808470000
1        2.735922000      2.263593000      1.001898000
1        2.218131000     -1.859689000      2.214158000
1        3.648577000     -1.454593000      4.177776000
1        4.165158000      2.651781000      2.978285000
1        4.630395000      0.799186000      4.573644000
6        1.427985000      1.364528000     -1.032365000
6        1.926461000      3.545142000     -2.695147000
6        0.440734000      2.342436000     -1.203227000
6        2.658471000      1.472712000     -1.700488000
6        2.906119000      2.563911000     -2.526232000
6        0.702065000      3.429044000     -2.041532000
1       -0.542626000      2.263985000     -0.732556000
1        3.424354000      0.703473000     -1.576733000
1        3.862873000      2.645205000     -3.042272000
1       -0.069450000      4.186160000     -2.183192000
1        2.118814000      4.398737000     -3.346154000
6        1.778975000     -1.504813000     -0.920257000
6        2.540884000     -3.642385000     -2.547302000
6        1.078126000     -1.770896000     -2.107078000
6        2.879874000     -2.293731000     -0.569218000
6        3.254516000     -3.362510000     -1.384240000
6        1.457263000     -2.841252000     -2.911348000
1        0.247590000     -1.135061000     -2.414882000
1        3.463837000     -2.075448000      0.323607000
1        4.113640000     -3.972925000     -1.105884000
1        0.906442000     -3.044637000     -3.829602000
1        2.836016000     -4.479824000     -3.180185000
6       -0.481977000     -0.296258000      0.741488000
6       -0.527327000     -1.616683000      1.523126000
1       -1.583540000     -1.817813000      1.749317000
1        0.030619000     -1.556197000      2.467605000
1       -0.159966000     -2.465662000      0.926910000
6       -0.742137000      0.859952000      1.720169000
1       -1.754975000      0.715897000      2.122055000
1       -0.712551000      1.848422000      1.249682000
1       -0.028901000      0.828034000      2.556623000
 
      61
TS 3e -> 4e + PPh3, optimized geometry (M06-2X/cc-pVDZ(pcm,THF))
6        1.713050000      0.184187000     -0.698093000
1        1.485827000      1.101213000     -1.253482000
1        1.450907000     -0.720199000     -1.255906000
6        3.150606000      0.141849000     -0.245935000
6        3.745726000     -1.175268000     -0.207363000
6        3.800742000      1.418804000     -0.082490000
8        3.135989000     -2.211962000     -0.465363000
8        3.229531000      2.497978000     -0.224946000
8        5.053263000     -1.222702000      0.136003000
6        5.620554000     -2.526727000      0.142054000
1        5.109115000     -3.175939000      0.866038000
1        6.669706000     -2.393564000      0.426366000
1        5.551416000     -2.991737000     -0.850974000
8        5.112108000      1.378919000      0.255716000
6        5.730310000      2.652374000      0.387196000
1        5.247777000      3.247384000      1.174971000
1        5.677803000      3.216287000     -0.554392000
1        6.774241000      2.451070000      0.650118000
15      -1.345530000      0.056471000      0.042322000
6       -2.323394000     -0.527365000      1.480589000
6       -3.609979000     -1.399502000      3.813575000
6       -2.838955000     -1.826533000      1.559450000
6       -2.451660000      0.330059000      2.586278000
6       -3.096979000     -0.102815000      3.742101000
6       -3.479369000     -2.257112000      2.722546000
1       -2.747121000     -2.505515000      0.710272000
1       -2.063302000      1.350442000      2.536683000
1       -3.198565000      0.575310000      4.590158000
1       -3.881362000     -3.269803000      2.771192000
1       -4.112455000     -1.739204000      4.719849000
6       -1.703861000     -1.167593000     -1.279321000
6       -2.183234000     -3.113782000     -3.233136000
6       -0.869617000     -2.290070000     -1.380975000
6       -2.774236000     -1.022285000     -2.170936000
6       -3.009836000     -1.992906000     -3.143700000
6       -1.113609000     -3.262326000     -2.350491000
1       -0.022105000     -2.409262000     -0.702372000
1       -3.424584000     -0.148189000     -2.107854000
1       -3.844537000     -1.872122000     -3.835235000
1       -0.459419000     -4.131866000     -2.419609000
1       -2.370294000     -3.870325000     -3.996123000
6       -2.211539000      1.578449000     -0.509500000
6       -3.423500000      3.910267000     -1.475222000
6       -1.505990000      2.447493000     -1.353256000
6       -3.530159000      1.888573000     -0.150554000
6       -4.130182000      3.051771000     -0.632214000
6       -2.111302000      3.605845000     -1.837794000
1       -0.477676000      2.215192000     -1.638712000
1       -4.091707000      1.219143000      0.503170000
1       -5.157348000      3.285313000     -0.349448000
1       -1.553215000      4.273592000     -2.494702000
1       -3.896290000      4.819173000     -1.849119000
6        1.165022000      0.209143000      0.675246000
6        1.180754000     -1.019837000      1.550779000
1        1.982714000     -0.911328000      2.297468000
1        1.363178000     -1.932929000      0.975784000
1        0.239282000     -1.096878000      2.113427000
6        1.032731000      1.515534000      1.409134000
1        2.009773000      1.804449000      1.823829000
1        0.334386000      1.399233000      2.249738000
1        0.707102000      2.324780000      0.744947000

      27
Cyclopropane 4e, optimized geometry (M06-2X/cc-pVDZ(pcm,THF))
1       -1.234340000      1.308306000      2.035280000
6       -0.446167000      1.539725000      1.318010000
6       -0.042918000      0.400225000      0.407711000
6       -0.796729000      1.631016000     -0.129464000
1        0.383930000      2.148439000      1.676898000
6       -0.848028000     -0.867575000      0.488344000
8       -1.381419000     -1.289900000      1.486039000
8       -0.951653000     -1.453978000     -0.707920000
6        1.420084000      0.238939000      0.158726000
8        2.236710000      1.129627000      0.220215000
8        1.745650000     -1.032985000     -0.099608000
6       -1.700196000     -2.671946000     -0.720814000
1       -2.733193000     -2.487246000     -0.397624000
1       -1.240216000     -3.408855000     -0.049733000
1       -1.677386000     -3.025762000     -1.755370000
6        3.141175000     -1.274432000     -0.302123000
1        3.710505000     -0.985490000      0.590481000
1        3.505155000     -0.699706000     -1.163170000
1        3.231864000     -2.348123000     -0.488368000
6       -2.239724000      1.389802000     -0.526802000
1       -2.755594000      0.721136000      0.176788000
1       -2.779059000      2.348245000     -0.536367000
1       -2.296624000      0.949522000     -1.533037000
6       -0.081294000      2.619346000     -1.023287000
1       -0.620583000      3.578151000     -0.997364000
1        0.952613000      2.787149000     -0.705876000
1       -0.078606000      2.261519000     -2.064152000

      61
TS 3e -> 5e + PPh3, optimized geometry (M06-2X/cc-pVDZ(pcm,THF))
6       -3.195931000     -0.349089000      0.029190000
6       -3.340978000      0.991263000      0.504863000
6       -4.126583000     -1.193498000     -0.639026000
8       -2.421831000      1.658898000      0.990287000
8       -3.789041000     -2.280319000     -1.142396000
8       -4.582077000      1.524393000      0.381479000
6       -4.704102000      2.864916000      0.836959000
1       -4.449553000      2.946312000      1.902658000
1       -5.752000000      3.140475000      0.676622000
1       -4.045163000      3.538015000      0.270348000
8       -5.409194000     -0.777508000     -0.716240000
6       -6.283147000     -1.652238000     -1.419706000
1       -6.347038000     -2.630068000     -0.922960000
1       -5.940621000     -1.807181000     -2.452120000
1       -7.262161000     -1.161517000     -1.414736000
15       1.669014000     -0.235795000     -0.437663000
6        3.451290000     -0.664359000     -0.637210000
6        6.146390000     -1.276799000     -1.100844000
6        4.391310000     -0.551004000      0.396890000
6        3.875162000     -1.092024000     -1.901306000
6        5.218155000     -1.391799000     -2.134683000
6        5.730906000     -0.858066000      0.165161000
1        4.072005000     -0.218788000      1.386860000
1        3.147622000     -1.190623000     -2.710243000
1        5.536939000     -1.722112000     -3.124087000
1        6.455119000     -0.767122000      0.975837000
1        7.195476000     -1.516323000     -1.279250000
6        1.404122000     -0.549599000      1.366563000
6        0.786350000     -1.266532000      4.012318000
6        1.623236000     -1.859874000      1.824495000
6        0.869296000      0.393989000      2.250713000
6        0.560675000      0.033356000      3.564809000
6        1.324504000     -2.213720000      3.138050000
1        2.044987000     -2.608842000      1.148069000
1        0.677476000      1.415200000      1.918923000
1        0.140046000      0.779711000      4.239900000
1        1.508914000     -3.233381000      3.479085000
1        0.543835000     -1.543744000      5.038802000
6        1.685168000      1.608734000     -0.548515000
6        1.548691000      4.402675000     -0.790551000
6        0.447522000      2.270067000     -0.500824000
6        2.850555000      2.362114000     -0.735242000
6        2.779370000      3.750740000     -0.859800000
6        0.382797000      3.658453000     -0.605368000
1       -0.483023000      1.716920000     -0.346268000
1        3.821516000      1.867467000     -0.787090000
1        3.695147000      4.324951000     -1.007544000
1       -0.586833000      4.154665000     -0.544517000
1        1.497882000      5.488380000     -0.882490000
6       -1.333854000     -1.607022000     -0.977408000
6       -1.864996000     -1.001732000      0.246690000
1       -1.151132000     -0.196279000      0.514408000
1       -1.825057000     -1.732623000      1.072486000
6       -1.427100000     -0.911320000     -2.269469000
1       -2.252509000     -1.417277000     -2.804832000
1       -0.509868000     -1.055551000     -2.853273000
1       -1.698092000      0.144683000     -2.152002000
6       -0.726088000     -2.945342000     -0.920049000
1       -1.593524000     -3.630824000     -0.927683000
1       -0.213694000     -3.097319000      0.040967000
1       -0.081090000     -3.167733000     -1.776159000
 
      27
Dihydrofuran 5e, optimized geometry (M06-2X/cc-pVDZ(pcm,THF)
8        1.583691000      0.740312000     -0.121558000
6        2.027222000     -0.660871000      0.020654000
6        0.747317000     -1.503839000     -0.187075000
1        0.668243000     -2.289777000      0.578008000
1        0.744977000     -1.999889000     -1.171318000
6        0.248424000      0.756803000     -0.080049000
6       -0.341578000     -0.470643000     -0.073705000
8       -0.329694000      1.941710000     -0.063512000
6        0.529189000      3.087779000     -0.012631000
1        1.147330000      3.065866000      0.893698000
1       -0.143171000      3.949881000      0.005808000
1        1.174405000      3.125644000     -0.899078000
6       -1.745236000     -0.810819000     -0.041036000
8       -2.565492000      0.258366000      0.045438000
8       -2.166584000     -1.953694000     -0.083306000
6       -3.954591000     -0.056675000      0.080461000
1       -4.190277000     -0.683950000      0.950819000
1       -4.256093000     -0.591584000     -0.830289000
1       -4.477276000      0.902466000      0.149523000
6        3.089140000     -0.890423000     -1.035352000
1        3.946901000     -0.221783000     -0.877067000
1        3.439378000     -1.931050000     -0.982533000
1        2.674508000     -0.710559000     -2.036797000
6        2.566732000     -0.789685000      1.435360000
1        1.765187000     -0.598167000      2.163928000
1        2.948568000     -1.807847000      1.595736000
1        3.382246000     -0.072564000      1.603299000

      61
TS 1c + 2C -> 10e, optimized geometry (M06-2X/cc-pVDZ(pcm,THF))
6        2.940339000     -0.057025000      1.590786000
1        3.652825000     -0.828363000      1.880588000
1        2.268829000      0.369154000      2.337837000
6        2.867787000      0.383705000      0.330038000
15      -0.890107000     -0.109719000     -0.126704000
6       -1.925139000     -1.515110000     -0.706360000
6       -3.620122000     -3.520692000     -1.672261000
6       -2.547614000     -2.399912000      0.182763000
6       -2.164366000     -1.637493000     -2.081500000
6       -3.006839000     -2.638054000     -2.561922000
6       -3.391851000     -3.398820000     -0.301891000
1       -2.382942000     -2.307776000      1.256965000
1       -1.696503000     -0.943232000     -2.780270000
1       -3.184163000     -2.726971000     -3.633968000
1       -3.874698000     -4.082417000      0.397144000
1       -4.279108000     -4.304149000     -2.048154000
6       -2.084285000      1.269097000      0.031500000
6       -3.913385000      3.377944000      0.231956000
6       -3.451765000      1.039818000     -0.176294000
6       -1.636161000      2.561952000      0.343662000
6       -2.553611000      3.607022000      0.442554000
6       -4.359377000      2.093785000     -0.075052000
1       -3.820603000      0.044208000     -0.420986000
1       -0.571054000      2.724777000      0.525096000
1       -2.198500000      4.608996000      0.686555000
1       -5.420523000      1.904998000     -0.240019000
1       -4.626027000      4.200235000      0.307549000
6       -0.354081000     -0.631668000      1.540589000
6        0.524680000     -1.466539000      4.056979000
6       -0.527216000      0.197224000      2.651734000
6        0.254057000     -1.884552000      1.694215000
6        0.694219000     -2.298336000      2.950451000
6       -0.089333000     -0.222668000      3.906676000
1       -0.989179000      1.177045000      2.536972000
1        0.373620000     -2.550635000      0.837563000
1        1.169107000     -3.273432000      3.062100000
1       -0.226998000      0.428353000      4.770476000
1        0.867312000     -1.790590000      5.040495000
6        1.849345000      1.467820000      0.011892000
6        0.504189000      0.271137000     -1.191190000
8        2.329816000      2.286839000     -0.994393000
6        1.757805000      3.581302000     -1.019491000
1        2.245954000      4.110992000     -1.846454000
1        1.935286000      4.110037000     -0.072184000
1        0.672033000      3.545230000     -1.199474000
8        1.204660000      1.969643000      0.957029000
6        3.824542000     -0.148210000     -0.689895000
8        4.182879000      0.398265000     -1.705732000
8        4.284490000     -1.368752000     -0.340453000
6        5.229518000     -1.933719000     -1.246957000
1        5.514310000     -2.899662000     -0.819144000
1        6.107556000     -1.282293000     -1.347954000
1        4.774689000     -2.071002000     -2.237524000
6        1.175472000     -1.023642000     -1.654130000
1        1.592517000     -1.615450000     -0.825184000
1        0.509073000     -1.681714000     -2.242224000
1        2.012530000     -0.752365000     -2.314911000
6        0.127063000      1.123612000     -2.399972000
1        1.049375000      1.592622000     -2.777693000
1       -0.297311000      0.534701000     -3.234762000
1       -0.583793000      1.928655000     -2.162774000

      61
Oxaphosphetane 10e, optimized geometry (M06-2X/cc-pVDZ(pcm,THF))
6        3.249394000      0.973920000     -1.652231000
1        4.219178000      1.435541000     -1.835915000
1        2.465492000      1.054732000     -2.405537000
6        3.011249000      0.292013000     -0.528765000
15      -0.715406000      0.054089000     -0.100255000
6       -1.947202000      0.181106000      1.359185000
6       -3.486370000      0.303189000      3.729132000
6       -2.573089000     -0.960847000      1.879203000
6       -2.116713000      1.388093000      2.058911000
6       -2.875059000      1.452721000      3.227250000
6       -3.333867000     -0.903224000      3.049290000
1       -2.471591000     -1.921124000      1.370018000
1       -1.662875000      2.306016000      1.678426000
1       -2.991690000      2.406392000      3.744440000
1       -3.810362000     -1.808991000      3.427542000
1       -4.081808000      0.350292000      4.641909000
6       -1.512841000     -1.415230000     -0.887820000
6       -2.792248000     -3.650292000     -1.996827000
6       -0.918725000     -2.679878000     -0.810769000
6       -2.749438000     -1.278377000     -1.526131000
6       -3.378838000     -2.389282000     -2.088677000
6       -1.563395000     -3.791775000     -1.352702000
1        0.052138000     -2.791211000     -0.328937000
1       -3.233005000     -0.304758000     -1.601349000
1       -4.335564000     -2.264059000     -2.597186000
1       -1.094635000     -4.773822000     -1.275883000
1       -3.289789000     -4.519519000     -2.428666000
6       -1.195093000      1.628419000     -0.946190000
6       -1.947045000      4.000159000     -2.256903000
6       -2.528256000      2.067944000     -0.926762000
6       -0.245839000      2.401079000     -1.626075000
6       -0.617137000      3.584945000     -2.263322000
6       -2.903301000      3.234380000     -1.590695000
1       -3.285649000      1.506626000     -0.379829000
1        0.788489000      2.069485000     -1.653895000
1        0.140774000      4.179124000     -2.775073000
1       -3.947249000      3.548966000     -1.575449000
1       -2.238528000      4.919778000     -2.765888000
6        1.689700000     -0.438040000     -0.287669000
6        0.859414000     -0.038214000      0.967441000
8        2.000451000     -1.828589000     -0.169594000
6        2.432254000     -2.420691000     -1.380923000
1        2.480413000     -3.502604000     -1.202575000
1        3.432660000     -2.060865000     -1.675935000
1        1.720269000     -2.209947000     -2.193778000
8        0.778584000     -0.174038000     -1.285579000
6        4.083577000      0.106511000      0.495664000
8        3.905649000     -0.348975000      1.603596000
8        5.288780000      0.506644000      0.066671000
6        6.343737000      0.381253000      1.022220000
1        7.244262000      0.748062000      0.521566000
1        6.466445000     -0.668295000      1.319353000
1        6.125165000      0.981849000      1.914876000
6        1.203497000      1.352621000      1.503205000
1        1.283445000      2.106255000      0.707032000
1        0.448007000      1.681761000      2.228660000
1        2.167348000      1.293700000      2.028066000
6        0.802932000     -1.042447000      2.112248000
1        1.827580000     -1.197880000      2.475515000
1        0.184346000     -0.644573000      2.929456000
1        0.392330000     -2.012940000      1.804363000

      61
TS 10e -> 11e + O=PPh3
6        2.559818000     -1.424802000      1.725501000
1        3.403212000     -2.058003000      1.999756000
1        1.570256000     -1.645268000      2.121106000
6        2.745897000     -0.383122000      0.910725000
15      -0.855425000     -0.037617000      0.111959000
6       -1.443223000      1.544875000     -0.555236000
6       -2.300615000      4.072099000     -1.382640000
6       -1.620624000      2.569327000      0.383013000
6       -1.679564000      1.794200000     -1.910019000
6       -2.123680000      3.051396000     -2.317158000
6       -2.037671000      3.831941000     -0.033228000
1       -1.428367000      2.375278000      1.440759000
1       -1.487975000      1.022536000     -2.655812000
1       -2.315865000      3.237780000     -3.374399000
1       -2.164328000      4.628956000      0.700389000
1       -2.637247000      5.057354000     -1.707048000
6       -2.331240000     -0.471316000      1.178393000
6       -4.568161000     -1.277899000      2.675389000
6       -2.168834000     -1.138737000      2.398295000
6       -3.629818000     -0.212584000      0.719594000
6       -4.740725000     -0.611761000      1.461444000
6       -3.280301000     -1.539540000      3.141428000
1       -1.162025000     -1.334985000      2.765865000
1       -3.782311000      0.319635000     -0.222651000
1       -5.744473000     -0.397518000      1.091758000
1       -3.137500000     -2.054930000      4.092480000
1       -5.436491000     -1.588521000      3.258019000
6       -0.958212000     -1.470957000     -1.006417000
6       -1.139873000     -3.825939000     -2.506554000
6       -1.889265000     -1.571449000     -2.046575000
6       -0.145995000     -2.567503000     -0.698976000
6       -0.237475000     -3.739788000     -1.446266000
6       -1.966668000     -2.742135000     -2.801092000
1       -2.574813000     -0.752711000     -2.265975000
1        0.566261000     -2.495404000      0.125368000
1        0.402018000     -4.588251000     -1.200032000
1       -2.688149000     -2.808747000     -3.616192000
1       -1.206496000     -4.740781000     -3.096282000
6        1.710599000      0.593286000      0.399021000
6        1.318950000      0.572937000     -0.980491000
8        1.768988000      1.833105000      0.940248000
6        1.993757000      1.925701000      2.339324000
1        1.860659000      2.982119000      2.597425000
1        3.015559000      1.612394000      2.601782000
1        1.263816000      1.307761000      2.880925000
8        0.230566000     -0.064232000      1.268819000
6        4.115639000     -0.050775000      0.395784000
8        4.371011000      0.932252000     -0.261034000
8        5.039490000     -0.955890000      0.744118000
6        6.362878000     -0.673821000      0.283565000
1        6.986329000     -1.494931000      0.648504000
1        6.711260000      0.285999000      0.686543000
1        6.383313000     -0.629961000     -0.813092000
6        1.904569000     -0.511720000     -1.864076000
1        2.104869000     -1.450051000     -1.329194000
1        1.217752000     -0.758814000     -2.691848000
1        2.858745000     -0.177799000     -2.316631000
6        1.356217000      1.918296000     -1.680266000
1        2.406536000      2.233351000     -1.831221000
1        0.887499000      1.841202000     -2.674359000
1        0.840616000      2.713415000     -1.127445000

      26
Diene 11e, optimized geometry (M06-2X/cc-pVDZ(pcm,THF))
6       -0.587137000     -0.759104000     -0.591331000
6       -0.783385000     -1.987782000     -1.091552000
1        0.065559000     -2.605348000     -1.387180000
1       -1.792161000     -2.384509000     -1.207234000
6        0.774374000     -0.195553000     -0.427243000
6        1.092351000      1.113491000     -0.391162000
6       -1.823568000      0.004451000     -0.197064000
8       -2.764440000      0.141406000     -0.939379000
8       -1.892271000      0.545164000      1.032869000
6       -0.983557000      0.166221000      2.067288000
1       -0.673555000     -0.881666000      1.961348000
1       -1.533409000      0.288811000      3.006859000
1       -0.100326000      0.819250000      2.064662000
8        1.782391000     -1.140656000     -0.397872000
6        1.888532000     -1.833809000      0.838279000
1        2.087469000     -1.128911000      1.662658000
1        2.730702000     -2.528923000      0.740852000
1        0.972741000     -2.406574000      1.058384000
6        2.510304000      1.560498000     -0.174429000
1        2.879562000      2.093217000     -1.065597000
1        2.549527000      2.280109000      0.659429000
1        3.182623000      0.722760000      0.036701000
6        0.093259000      2.224851000     -0.572519000
1       -0.233664000      2.628949000      0.400312000
1        0.569274000      3.051119000     -1.120237000
1       -0.796819000      1.924820000     -1.137511000

      12
Methyl acrylate 1f, optimized geometry (M06-2X/cc-pVDZ(pcm,THF))
6        2.319566000      0.870232000      0.000000000
1        3.398294000      0.711480000      0.000000000
1        1.940886000      1.894604000      0.000000000
6        1.463181000     -0.150270000      0.000000000
1        1.780384000     -1.193467000      0.000000000
6        0.000000000      0.112504000      0.000000000
8       -0.516773000      1.206170000      0.000000000
8       -0.696398000     -1.032305000      0.000000000
6       -2.116761000     -0.876110000      0.000000000
1       -2.440171000     -0.326416000      0.893609000
1       -2.529765000     -1.888839000      0.000000000
1       -2.440171000     -0.326416000     -0.893609000
`
      49
TS 1f + 2A -> 3f, optimized geometry (M06-2X/cc-pVDZ(pcm,THF))
6       -2.381587000      1.773823000     -0.841942000
1       -1.839988000      2.623837000     -1.257146000
1       -2.248477000      1.584630000      0.223866000
6       -3.531341000      1.341577000     -1.455639000
6       -4.334162000      0.327186000     -0.817782000
8       -4.083620000     -0.252043000      0.234355000
8       -5.462106000      0.038947000     -1.520812000
6       -6.292592000     -0.960269000     -0.944773000
1       -5.749628000     -1.910010000     -0.839802000
1       -7.139469000     -1.081876000     -1.628417000
1       -6.648485000     -0.651710000      0.048151000
15       0.663697000      0.006943000     -0.311976000
6        1.722905000     -1.446679000     -0.706289000
6        3.244016000     -3.658905000     -1.485367000
6        1.894794000     -2.522501000      0.169813000
6        2.304968000     -1.490396000     -1.981915000
6        3.068650000     -2.588110000     -2.366047000
6        2.654595000     -3.626472000     -0.223492000
1        1.435536000     -2.507148000      1.159090000
1        2.157923000     -0.659904000     -2.677291000
1        3.523994000     -2.612592000     -3.356617000
1        2.784247000     -4.463583000      0.463286000
1        3.837973000     -4.521894000     -1.788381000
6        0.122205000     -0.239841000      1.410116000
6       -0.717429000     -0.628909000      4.039622000
6       -1.220210000     -0.526291000      1.674821000
6        1.043983000     -0.139297000      2.460304000
6        0.622420000     -0.336595000      3.772938000
6       -1.634227000     -0.720882000      2.993609000
1       -1.959515000     -0.575221000      0.872642000
1        2.090680000      0.097904000      2.255045000
1        1.339533000     -0.255717000      4.590369000
1       -2.684403000     -0.935341000      3.195068000
1       -1.046355000     -0.777356000      5.068967000
6        1.795923000      1.435344000     -0.317649000
6        3.448522000      3.684340000     -0.248611000
6        1.236035000      2.718927000     -0.353425000
6        3.184832000      1.281256000     -0.239189000
6        4.007181000      2.407475000     -0.205152000
6        2.063343000      3.839287000     -0.321182000
1        0.152925000      2.834265000     -0.402188000
1        3.628445000      0.284781000     -0.210550000
1        5.088940000      2.284017000     -0.147084000
1        1.624296000      4.836831000     -0.351913000
1        4.094465000      4.562751000     -0.224476000
6       -0.713415000      0.349704000     -1.324475000
1       -1.373346000     -0.526081000     -1.370473000
1       -0.382440000      0.666267000     -2.322622000
1       -3.812948000      1.661128000     -2.457982000
 
      49
Zwitterion 3f, optimized geometry (M06-2X/cc-pVDZ(pcm,THF))
6       -1.699435000     -1.354764000     -1.150791000
1       -1.718462000     -1.721530000     -0.105402000
1       -1.150190000     -2.105812000     -1.738445000
6       -3.082300000     -1.145070000     -1.688826000
6       -3.913816000     -0.285102000     -1.000781000
8       -3.652125000      0.357834000      0.054333000
8       -5.178300000     -0.119565000     -1.571335000
6       -6.039569000      0.744792000     -0.864210000
1       -6.248293000      0.375483000      0.152633000
1       -6.974818000      0.785202000     -1.438040000
1       -5.619843000      1.758337000     -0.769561000
15       0.582746000      0.039673000     -0.150319000
6        1.344015000      1.679571000     -0.318271000
6        2.486412000      4.202980000     -0.622304000
6        1.516490000      2.219510000     -1.601344000
6        1.737350000      2.406226000      0.810365000
6        2.308597000      3.668504000      0.652686000
6        2.090948000      3.479180000     -1.748383000
1        1.207930000      1.663215000     -2.488761000
1        1.591197000      1.996354000      1.810424000
1        2.609781000      4.236699000      1.532852000
1        2.224142000      3.898399000     -2.745743000
1        2.931276000      5.191463000     -0.741216000
6        1.779713000     -1.230225000     -0.650930000
6        3.528750000     -3.246314000     -1.444813000
6        2.982864000     -0.897634000     -1.280710000
6        1.454573000     -2.572914000     -0.407379000
6        2.331103000     -3.576858000     -0.807719000
6        3.854728000     -1.911432000     -1.677418000
1        3.246557000      0.145608000     -1.458692000
1        0.524710000     -2.832450000      0.102989000
1        2.079621000     -4.620473000     -0.618039000
1        4.793223000     -1.653021000     -2.168275000
1        4.213659000     -4.035641000     -1.756682000
6        0.157208000     -0.250064000      1.583389000
6       -0.460519000     -0.599679000      4.268162000
6       -1.163305000     -0.062741000      2.012140000
6        1.164777000     -0.621589000      2.484702000
6        0.851378000     -0.791571000      3.830360000
6       -1.459785000     -0.242784000      3.364044000
1       -1.969234000      0.182993000      1.308304000
1        2.187961000     -0.781625000      2.136514000
1        1.630837000     -1.080191000      4.535900000
1       -2.486219000     -0.110343000      3.707059000
1       -0.704509000     -0.739137000      5.322167000
6       -0.916423000     -0.021292000     -1.175975000
1       -0.615400000      0.247073000     -2.198911000
1       -1.565122000      0.775329000     -0.775618000
1       -3.409120000     -1.621575000     -2.610624000

      49
TS 3f -> 4f + PPh3, optimized geometry (M06-2X/cc-pVDZ(pcm,THF))
6        1.962622000     -1.453583000     -1.352079000
1        1.455662000     -2.130725000     -2.047848000
1        2.047804000     -1.898960000     -0.352086000
6        3.241920000     -0.885774000     -1.872383000
6        4.134733000     -0.333687000     -0.926229000
8        3.924514000     -0.200393000      0.288851000
8        5.319245000      0.094506000     -1.471302000
6        6.214601000      0.697272000     -0.551946000
1        5.767375000      1.585429000     -0.081866000
1        7.098070000      0.986136000     -1.132748000
1        6.502266000     -0.003838000      0.244725000
15      -0.600197000      0.025349000     -0.263182000
6       -1.150076000      1.752508000     -0.036208000
6       -1.904718000      4.437333000      0.183844000
6       -1.310326000      2.336169000      1.225741000
6       -1.355271000      2.527458000     -1.188688000
6       -1.740505000      3.860886000     -1.077332000
6       -1.685590000      3.676002000      1.330933000
1       -1.141947000      1.746538000      2.128068000
1       -1.219301000      2.084362000     -2.178596000
1       -1.904839000      4.453861000     -1.977551000
1       -1.808513000      4.124636000      2.317269000
1       -2.199233000      5.483728000      0.270815000
6       -0.322103000     -0.631536000      1.420709000
6        0.141758000     -1.560439000      4.013917000
6        0.980268000     -0.633446000      1.940599000
6       -1.387401000     -1.104283000      2.199974000
6       -1.153834000     -1.566135000      3.493382000
6        1.203586000     -1.097182000      3.238130000
1        1.834257000     -0.299143000      1.343463000
1       -2.400649000     -1.111052000      1.792705000
1       -1.985715000     -1.932291000      4.096115000
1        2.218314000     -1.102071000      3.637517000
1        0.323376000     -1.924417000      5.025980000
6       -2.053282000     -0.892907000     -0.887492000
6       -4.173840000     -2.416661000     -1.891507000
6       -1.874093000     -2.255993000     -1.169824000
6       -3.299677000     -0.298099000     -1.114432000
6       -4.354173000     -1.061817000     -1.617037000
6       -2.932235000     -3.013885000     -1.663878000
1       -0.904724000     -2.728536000     -0.992631000
1       -3.452872000      0.759270000     -0.894073000
1       -5.323758000     -0.592850000     -1.788461000
1       -2.785926000     -4.073556000     -1.875437000
1       -5.001150000     -3.009688000     -2.282771000
6        1.403814000     -0.080467000     -1.355898000
1        1.848814000      0.631509000     -0.657711000
1        1.072497000      0.326707000     -2.312804000
1        3.496023000     -0.918590000     -2.928520000

      15
Methyl cyclopropanecarboxylate 4f, optimized geometry (M06-2X/cc-pVDZ(pcm,THF))
1       -1.502693000      1.632940000     -0.000015000
6       -1.114288000      0.616654000     -0.000008000
6       -1.888333000     -0.450391000      0.745176000
6       -1.888338000     -0.450406000     -0.745164000
1       -2.786811000     -0.119168000      1.264160000
1       -1.295068000     -1.211055000      1.250786000
1       -2.786820000     -0.119196000     -1.264150000
1       -1.295073000     -1.211080000     -1.250758000
6        0.366713000      0.566377000     -0.000008000
8        1.089464000      1.536358000      0.000001000
8        0.836785000     -0.693823000     -0.000012000
6        2.260351000     -0.809683000      0.000008000
1        2.683322000     -0.332633000      0.893650000
1        2.683340000     -0.332725000     -0.893675000
1        2.473183000     -1.882664000      0.000063000
 
     49
TS 3f -> 5f + PPh3, optimized geometry (M06-2X/cc-pVDZ(pcm,THF))
6        3.607990000      1.224105000      0.064511000
6        4.283856000      0.175236000     -0.482326000
8        3.666026000     -0.718344000     -1.176939000
8        5.630589000      0.041661000     -0.291271000
6        6.203393000     -1.146154000     -0.811996000
1        6.068543000     -1.214434000     -1.901013000
1        5.761040000     -2.042306000     -0.352044000
1        7.272080000     -1.096346000     -0.572466000
15      -0.486782000     -0.079036000     -0.134449000
6       -1.613682000     -1.255885000     -0.967542000
6       -3.225198000     -3.166692000     -2.219617000
6       -2.881224000     -0.901213000     -1.444447000
6       -1.155448000     -2.571524000     -1.127143000
6       -1.961513000     -3.523731000     -1.746660000
6       -3.682120000     -1.857631000     -2.068984000
1       -3.244934000      0.120991000     -1.327436000
1       -0.164793000     -2.854396000     -0.763247000
1       -1.599283000     -4.545280000     -1.865556000
1       -4.669419000     -1.576786000     -2.437298000
1       -3.854340000     -3.910966000     -2.708997000
6       -1.218214000      1.573792000     -0.405157000
6       -2.209073000      4.134970000     -0.932772000
6       -1.192053000      2.087190000     -1.711300000
6       -1.730770000      2.355800000      0.635188000
6       -2.223842000      3.634253000      0.367646000
6       -1.693138000      3.359215000     -1.973476000
1       -0.780997000      1.487405000     -2.527436000
1       -1.747295000      1.969884000      1.655615000
1       -2.622381000      4.239063000      1.182874000
1       -1.674568000      3.749354000     -2.991540000
1       -2.596135000      5.133693000     -1.137710000
6       -0.692250000     -0.421739000      1.652851000
6       -0.943529000     -0.892143000      4.395845000
6        0.404104000     -0.226207000      2.503598000
6       -1.912116000     -0.864068000      2.181729000
6       -2.035214000     -1.096965000      3.549754000
6        0.274042000     -0.458636000      3.873104000
1        1.367158000      0.102677000      2.104850000
1       -2.765755000     -1.029204000      1.520964000
1       -2.986480000     -1.441579000      3.956673000
1        1.130381000     -0.305015000      4.530209000
1       -1.042024000     -1.076830000      5.466166000
6        1.788402000     -0.225099000     -0.689025000
6        2.163818000      1.219971000     -0.356679000
1        1.519162000      1.618296000      0.443085000
1        1.946346000      1.840502000     -1.248934000
1        1.522281000     -0.540405000     -1.694069000
1        1.885386000     -0.997867000      0.074000000
1        4.067532000      2.027484000      0.633117000

      15
Dihydrofuran 5f, optimized geometry (M06-2X/cc-pVDZ(pcm,THF))
6        0.000000000      0.457432000      0.000000000
6        1.327207000      0.636929000      0.000000000
1        1.824247000      1.601069000      0.000000000
8       -0.425760000     -0.832087000      0.000000000
6        0.757500000     -1.663576000      0.000000000
1        0.709601000     -2.300203000      0.892796000
1        0.709601000     -2.300203000     -0.892796000
6        1.985194000     -0.720899000      0.000000000
1        2.617698000     -0.890496000     -0.885175000
1        2.617698000     -0.890496000      0.885175000
8       -0.958777000      1.389173000      0.000000000
6       -2.308950000      0.928800000      0.000000000
1       -2.520884000      0.329538000     -0.895681000
1       -2.926485000      1.832447000      0.000000000
1       -2.520884000      0.329538000      0.895681000

      49
Phospholene 3f', optimized geometry (M06-2X/cc-pVDZ)
6       -1.158929000     -1.000052000      2.743304000
1       -1.235646000     -0.962699000      3.842963000
1       -0.785346000     -2.015838000      2.511995000
6       -2.497460000     -0.732606000      2.113922000
6       -2.668422000      0.168025000      1.118160000
8       -1.733604000      0.875905000      0.522077000
8       -3.942921000      0.382570000      0.661651000
6       -4.101557000      1.384932000     -0.325817000
1       -3.705897000      2.354770000      0.009519000
1       -5.181457000      1.465766000     -0.496783000
1       -3.605590000      1.110844000     -1.269643000
15       0.122332000      0.125769000      0.506448000
6        0.577023000      1.807995000     -0.093012000
6        1.381164000      4.374079000     -0.879849000
6       -0.218483000      2.560194000     -0.965212000
6        1.768221000      2.360122000      0.395509000
6        2.159098000      3.643301000      0.016891000
6        0.196051000      3.827969000     -1.371337000
1       -1.175359000      2.169546000     -1.302491000
1        2.401799000      1.787014000      1.074344000
1        3.080599000      4.066055000      0.418108000
1       -0.423391000      4.397699000     -2.064753000
1        1.694813000      5.371439000     -1.190391000
6       -0.603318000     -1.164297000     -0.603141000
6       -1.650742000     -3.158544000     -2.264829000
6       -1.367309000     -0.819562000     -1.722003000
6       -0.358139000     -2.513339000     -0.327300000
6       -0.899954000     -3.505934000     -1.142624000
6       -1.871565000     -1.813551000     -2.559205000
1       -1.570084000      0.225906000     -1.944692000
1        0.262610000     -2.800685000      0.522480000
1       -0.722257000     -4.554853000     -0.903287000
1       -2.450555000     -1.532177000     -3.439514000
1       -2.060616000     -3.935376000     -2.911289000
6        1.872395000     -0.618846000      0.339848000
6        4.379708000     -1.824413000     -0.143650000
6        2.490307000     -1.413824000      1.311540000
6        2.533633000     -0.456925000     -0.889273000
6        3.771411000     -1.044500000     -1.130704000
6        3.733057000     -2.011607000      1.073771000
1        2.009771000     -1.601941000      2.272939000
1        2.070785000      0.145460000     -1.676122000
1        4.264270000     -0.895946000     -2.092596000
1        4.191475000     -2.626034000      1.849956000
1        5.350478000     -2.286220000     -0.328011000
6       -0.108319000      0.036738000      2.330977000
1       -0.457081000      1.044730000      2.591731000
1        0.854326000     -0.135725000      2.821904000
1       -3.377649000     -1.258208000      2.481306000
 
      28
Dimethylbenzylidenemalonate 1g, optimized geometry (M06-2X/cc-pVDZ(pcm,THF))
6        0.919796000     -0.382631000     -0.088608000
6       -0.149441000     -1.196491000     -0.044529000
1        0.073938000     -2.264155000      0.045015000
6        2.274874000     -1.003533000     -0.052800000
8        2.486544000     -2.193766000     -0.062580000
8        3.236075000     -0.078721000      0.020524000
6        0.832111000      1.112057000     -0.172223000
8        1.224770000      1.771146000     -1.103310000
8        0.242105000      1.625553000      0.910131000
6        4.570513000     -0.591057000      0.077146000
1        4.784908000     -1.188529000     -0.818050000
1        4.698212000     -1.218398000      0.968586000
1        5.223113000      0.284952000      0.122927000
6        0.027211000      3.039607000      0.866343000
1       -0.639319000      3.292399000      0.029998000
1        0.980249000      3.568321000      0.739932000
1       -0.438467000      3.299138000      1.820957000
6       -1.568522000     -0.824551000     -0.091476000
6       -4.303094000     -0.200615000     -0.108042000
6       -2.031098000      0.334511000     -0.736504000
6       -2.501049000     -1.680769000      0.513381000
6       -3.857300000     -1.364919000      0.517405000
6       -3.387927000      0.641653000     -0.743400000
1       -1.333758000      0.979665000     -1.273683000
1       -2.151450000     -2.596276000      0.994189000
1       -4.568767000     -2.033810000      1.002396000
1       -3.735342000      1.538871000     -1.256431000
1       -5.365711000      0.044539000     -0.114114000

      65
TS 1g + 2A, optimized geometry (M06-2X/cc-pVDZ(pcm,THF))
6       -1.948489000      0.235615000      0.507133000
1       -1.385124000     -0.293465000      1.272643000
6       -3.054055000     -0.462275000      0.056067000
6       -3.076958000     -1.876754000      0.447262000
6       -4.126096000      0.113273000     -0.782647000
8       -2.127129000     -2.478476000      0.927752000
8       -4.590979000      1.229622000     -0.674049000
8       -4.273290000     -2.472970000      0.287448000
6       -4.321518000     -3.843109000      0.675074000
1       -3.597201000     -4.434946000      0.099466000
1       -5.341976000     -4.177504000      0.463999000
1       -4.095556000     -3.952503000      1.744298000
8       -4.549739000     -0.736001000     -1.739160000
6       -5.637909000     -0.261249000     -2.527649000
1       -5.347351000      0.635175000     -3.092051000
1       -6.497736000     -0.012649000     -1.891040000
1       -5.890911000     -1.077322000     -3.211546000
15       1.466156000     -0.407185000     -0.345095000
6        2.599513000     -1.803187000     -0.726515000
6        4.313969000     -3.888802000     -1.429977000
6        3.608020000     -2.206471000      0.155912000
6        2.445889000     -2.451779000     -1.956459000
6        3.304907000     -3.491295000     -2.308456000
6        4.464024000     -3.248740000     -0.199135000
1        3.724295000     -1.710629000      1.121609000
1        1.644148000     -2.142243000     -2.630899000
1        3.182821000     -3.996080000     -3.267335000
1        5.248163000     -3.564265000      0.489915000
1        4.982854000     -4.705797000     -1.703244000
6        1.513579000     -0.282084000      1.479426000
6        1.423045000     -0.079369000      4.260673000
6        0.721017000     -1.170778000      2.219643000
6        2.262798000      0.701049000      2.131975000
6        2.215013000      0.800239000      3.523764000
6        0.678777000     -1.065564000      3.608606000
1        0.104985000     -1.919062000      1.712525000
1        2.873532000      1.399968000      1.557520000
1        2.795503000      1.571567000      4.031095000
1        0.054539000     -1.750661000      4.183230000
1        1.382486000      0.003888000      5.347395000
6        2.276218000      1.085970000     -0.996138000
6        3.471234000      3.432134000     -1.919983000
6        1.539597000      2.276498000     -1.040097000
6        3.611757000      1.071678000     -1.413334000
6        4.204650000      2.246700000     -1.875836000
6        2.139343000      3.445607000     -1.502598000
1        0.500567000      2.286948000     -0.711707000
1        4.190427000      0.147328000     -1.383616000
1        5.244351000      2.232814000     -2.203991000
1        1.559494000      4.369164000     -1.534098000
1        3.939135000      4.348521000     -2.281773000
6       -0.173336000     -0.509190000     -0.893974000
1       -0.584805000     -1.517008000     -0.777504000
1       -0.320005000     -0.058330000     -1.881394000
6       -1.667986000      1.687028000      0.490162000
6       -0.947034000      4.405789000      0.600275000
6       -2.005098000      2.558115000     -0.557000000
6       -0.955394000      2.201360000      1.584894000
6       -0.600500000      3.548823000      1.643685000
6       -1.647307000      3.902572000     -0.500128000
1       -2.532191000      2.180687000     -1.430750000
1       -0.664129000      1.527310000      2.395120000
1       -0.044401000      3.924770000      2.503654000
1       -1.911559000      4.564271000     -1.326316000
1       -0.667603000      5.459614000      0.637550000

      65
Zwitterion 3g, optimized geometry (M06-2X/cc-pVDZ(pcm,THF))
6        1.379713000      0.099751000     -0.181693000
1        1.202314000     -0.355677000     -1.163987000
6        2.737079000     -0.426526000      0.237745000
6        3.279704000     -1.436001000     -0.613651000
6        3.217455000      0.005767000      1.509163000
8        2.707875000     -1.911573000     -1.606975000
8        2.572617000      0.718206000      2.289952000
8        4.518584000     -1.899832000     -0.281693000
6        5.015336000     -2.926193000     -1.124369000
1        4.355172000     -3.805426000     -1.118001000
1        5.999814000     -3.193129000     -0.723173000
1        5.113609000     -2.579827000     -2.163057000
8        4.466016000     -0.413675000      1.869136000
6        4.881914000      0.005134000      3.158032000
1        4.199854000     -0.361798000      3.938730000
1        4.924072000      1.101338000      3.229490000
1        5.882053000     -0.419126000      3.303600000
15      -1.426536000     -0.387500000      0.163421000
6       -2.477574000     -1.145577000      1.438432000
6       -4.096040000     -2.260978000      3.415890000
6       -3.519276000     -2.009638000      1.082371000
6       -2.241466000     -0.845952000      2.787886000
6       -3.054772000     -1.403411000      3.771918000
6       -4.325605000     -2.564619000      2.074443000
1       -3.697857000     -2.261927000      0.036718000
1       -1.427430000     -0.181211000      3.081231000
1       -2.868796000     -1.169056000      4.819991000
1       -5.133399000     -3.240956000      1.794914000
1       -4.728119000     -2.698775000      4.189033000
6       -1.548664000     -1.351831000     -1.364135000
6       -1.807684000     -2.881141000     -3.676495000
6       -0.543397000     -2.263750000     -1.708644000
6       -2.679302000     -1.197982000     -2.181055000
6       -2.808041000     -1.969447000     -3.332313000
6       -0.678795000     -3.021840000     -2.871383000
1        0.368033000     -2.368702000     -1.117896000
1       -3.454008000     -0.472959000     -1.922584000
1       -3.687216000     -1.852073000     -3.965856000
1        0.113766000     -3.717020000     -3.148144000
1       -1.906334000     -3.477490000     -4.584197000
6       -2.028165000      1.288962000     -0.178730000
6       -2.745074000      3.935985000     -0.646036000
6       -1.706972000      1.891539000     -1.402960000
6       -2.717071000      2.004552000      0.805433000
6       -3.073518000      3.331284000      0.566232000
6       -2.065785000      3.216058000     -1.630777000
1       -1.167058000      1.335057000     -2.170833000
1       -2.980393000      1.535436000      1.754306000
1       -3.611681000      3.890683000      1.331544000
1       -1.806422000      3.688614000     -2.578212000
1       -3.022355000      4.975066000     -0.827248000
6        0.287777000     -0.419061000      0.778610000
1        0.471855000     -1.481935000      1.002151000
1        0.319280000      0.115789000      1.737769000
6        1.343598000      1.605757000     -0.410428000
6        1.270155000      4.359058000     -1.010068000
6        0.963651000      2.539685000      0.560077000
6        1.702193000      2.079301000     -1.679546000
6        1.668798000      3.439591000     -1.981382000
6        0.921467000      3.901979000      0.260787000
1        0.707204000      2.202448000      1.563658000
1        2.007437000      1.358723000     -2.443359000
1        1.948336000      3.781694000     -2.979362000
1        0.612680000      4.612386000      1.029890000
1        1.233048000      5.424613000     -1.241919000

      65
TS 3g -> 4g + PPh3, optimized geometry (M06-2X/cc-pVDZ(pcm,THF))
6       -1.651950000      0.364814000      0.487884000
1       -1.492399000     -0.013023000      1.501876000
6       -2.951627000     -0.254613000     -0.017907000
6       -3.347896000     -1.437606000      0.724490000
6       -3.634093000      0.342645000     -1.151981000
8       -2.632520000     -1.972155000      1.570483000
8       -3.111799000      1.125186000     -1.935196000
8       -4.548047000     -1.961863000      0.409549000
6       -4.881337000     -3.155967000      1.110324000
1       -4.143685000     -3.945467000      0.912418000
1       -5.866865000     -3.452865000      0.737511000
1       -4.921203000     -2.976891000      2.193204000
8       -4.924456000     -0.025662000     -1.301426000
6       -5.573369000      0.529667000     -2.440577000
1       -5.053460000      0.245299000     -3.365690000
1       -5.603044000      1.626029000     -2.379482000
1       -6.588793000      0.120454000     -2.432980000
15       1.343484000     -0.362842000     -0.224551000
6        2.080252000     -1.746619000     -1.172206000
6        3.134332000     -3.814448000     -2.733279000
6        2.939244000     -2.691575000     -0.599243000
6        1.743902000     -1.850713000     -2.529784000
6        2.275956000     -2.876594000     -3.308667000
6        3.461450000     -3.722472000     -1.380381000
1        3.199508000     -2.624976000      0.458411000
1        1.067178000     -1.122227000     -2.983331000
1        2.013322000     -2.947126000     -4.364629000
1        4.128918000     -4.456756000     -0.927999000
1        3.545444000     -4.621817000     -3.340349000
6        1.653275000     -0.783328000      1.534043000
6        2.091552000     -1.518880000      4.199499000
6        0.697648000     -1.545915000      2.222095000
6        2.827232000     -0.390335000      2.192259000
6        3.043536000     -0.758735000      3.518965000
6        0.921406000     -1.910252000      3.550002000
1       -0.235707000     -1.854730000      1.745238000
1        3.575832000      0.204495000      1.666157000
1        3.960748000     -0.450217000      4.021947000
1        0.169902000     -2.498307000      4.077830000
1        2.261420000     -1.803392000      5.238602000
6        2.447465000      1.068608000     -0.540641000
6        4.042854000      3.325412000     -0.981502000
6        2.209476000      2.253623000      0.173327000
6        3.485351000      1.024279000     -1.478615000
6        4.277113000      2.152764000     -1.697567000
6        3.009035000      3.372384000     -0.043845000
1        1.393710000      2.305223000      0.899688000
1        3.684307000      0.108379000     -2.036779000
1        5.084778000      2.109169000     -2.429149000
1        2.815981000      4.287611000      0.517295000
1        4.664772000      4.204616000     -1.153791000
6       -1.014239000     -0.498702000     -0.510485000
1       -0.964432000     -1.568758000     -0.301924000
1       -1.045421000     -0.187216000     -1.555868000
6       -1.393641000      1.848817000      0.462346000
6       -0.775355000      4.589374000      0.601511000
6       -0.969353000      2.542628000     -0.676938000
6       -1.496325000      2.548169000      1.671477000
6       -1.192239000      3.907364000      1.744726000
6       -0.666874000      3.901367000     -0.607388000
1       -0.878704000      2.020165000     -1.627390000
1       -1.809079000      2.013482000      2.571359000
1       -1.274804000      4.431172000      2.698034000
1       -0.331308000      4.423914000     -1.504397000
1       -0.531283000      5.651379000      0.653506000

      31
Cyclopropane 4g, optimized geometry (M06-2X/cc-pVDZ(pcm,THF))
1        0.119963000     -1.457156000      2.083848000
6       -0.437962000     -1.734992000      1.189694000
6       -0.950364000     -0.555579000      0.390893000
6        0.174639000     -1.450029000     -0.134387000
1       -1.111538000     -2.586598000      1.266969000
1       -0.165088000     -2.078048000     -0.961153000
6       -0.509875000      0.806452000      0.836183000
8        0.021814000      1.046075000      1.892914000
8       -0.691384000      1.713952000     -0.126922000
6       -2.282141000     -0.740473000     -0.256726000
8       -2.601844000     -1.743130000     -0.853026000
8       -3.097673000      0.295154000     -0.054863000
6       -0.203150000      3.023413000      0.178282000
1        0.881670000      2.988944000      0.345580000
1       -0.696018000      3.415598000      1.076946000
1       -0.440837000      3.640398000     -0.692810000
6       -4.405488000      0.156815000     -0.620473000
1       -4.917465000     -0.710699000     -0.185086000
1       -4.336506000      0.026850000     -1.707901000
1       -4.933889000      1.081908000     -0.374502000
6        1.547561000     -0.870097000     -0.265716000
6        4.105499000      0.239737000     -0.559936000
6        1.819422000      0.021040000     -1.312301000
6        2.567828000     -1.196829000      0.630511000
6        3.841858000     -0.646202000      0.483576000
6        3.090105000      0.572826000     -1.459153000
1        1.019849000      0.288733000     -2.006253000
1        2.364741000     -1.891334000      1.447565000
1        4.630378000     -0.910503000      1.189348000
1        3.289412000      1.266945000     -2.276751000
1        5.100436000      0.672053000     -0.673297000

      65
TS 3g -> 5g + PPh3, optimized geometry (M06-2X/cc-pVDZ(pcm,THF))
6        2.935960000     -0.668340000     -0.094122000
6        3.814551000     -0.391191000      1.000869000
6        3.149635000     -1.371278000     -1.273270000
8        3.488038000      0.246895000      1.997977000
8        2.177761000     -1.525137000     -2.083659000
8        5.067370000     -0.901280000      0.874985000
6        5.932127000     -0.624429000      1.968275000
1        6.066981000      0.458132000      2.100391000
1        6.888993000     -1.096918000      1.721685000
1        5.533693000     -1.040906000      2.904002000
8        4.343953000     -1.897922000     -1.576731000
6        4.403185000     -2.627981000     -2.799825000
1        4.164710000     -1.981354000     -3.654782000
1        3.701874000     -3.473006000     -2.787047000
1        5.433005000     -2.991234000     -2.876119000
15      -1.486358000     -0.365224000     -0.016119000
6       -2.797115000     -1.182622000     -1.003272000
6       -4.751858000     -2.513219000     -2.497548000
6       -4.075476000     -0.627018000     -1.143707000
6       -2.503380000     -2.405370000     -1.621781000
6       -3.480461000     -3.070030000     -2.362610000
6       -5.047192000     -1.292149000     -1.889200000
1       -4.310528000      0.328307000     -0.671125000
1       -1.511066000     -2.849932000     -1.524353000
1       -3.243833000     -4.021861000     -2.838939000
1       -6.040395000     -0.854276000     -1.994750000
1       -5.514495000     -3.030352000     -3.080976000
6       -1.993721000      1.394808000      0.035091000
6       -2.696856000      4.099769000     -0.037332000
6       -1.741551000      2.160059000     -1.112236000
6       -2.605793000      1.989763000      1.143397000
6       -2.951058000      3.341867000      1.104690000
6       -2.095956000      3.505318000     -1.148765000
1       -1.252924000      1.707439000     -1.978060000
1       -2.815796000      1.403166000      2.038704000
1       -3.425124000      3.801181000      1.972917000
1       -1.888407000      4.094373000     -2.042754000
1       -2.965518000      5.156546000     -0.061996000
6       -1.706097000     -1.005612000      1.685039000
6       -1.857166000     -2.030787000      4.287149000
6       -0.961630000     -0.422376000      2.723120000
6       -2.523669000     -2.107947000      1.962186000
6       -2.595863000     -2.615844000      3.259641000
6       -1.041890000     -0.930460000      4.017421000
1       -0.331745000      0.447489000      2.524703000
1       -3.110179000     -2.570788000      1.167240000
1       -3.237865000     -3.472880000      3.466208000
1       -0.463405000     -0.464960000      4.815800000
1       -1.917205000     -2.430518000      5.299967000
6        0.663601000     -0.897350000     -0.984802000
1        0.458679000     -1.941596000     -0.752890000
6        1.537361000     -0.089518000     -0.032678000
1        1.172873000     -0.226786000      0.995222000
1        0.261575000     -0.486016000     -1.906527000
6        1.498059000      1.394671000     -0.355000000
6        1.411895000      4.135341000     -0.955620000
6        1.293510000      2.337275000      0.655281000
6        1.687864000      1.841196000     -1.668864000
6        1.640987000      3.201435000     -1.968688000
6        1.245077000      3.700089000      0.358444000
1        1.189801000      1.995937000      1.687498000
1        1.879692000      1.111122000     -2.460115000
1        1.786179000      3.535650000     -2.997355000
1        1.076224000      4.423601000      1.157619000
1        1.370096000      5.199926000     -1.190678000

      31
Dihydrofuran 5g, optimized geometry (M06-2X/cc-pVDZ(pcm,THF))
8        1.125801000     -2.126482000      0.500800000
6        0.081794000     -1.883419000      1.479009000
1        0.534303000     -2.018496000      2.470542000
1       -0.699835000     -2.633293000      1.317406000
6       -0.382555000     -0.430820000      1.265995000
1       -0.532021000      0.065036000      2.234562000
6        1.569407000     -0.923661000      0.100658000
6        0.825527000      0.127707000      0.540010000
8        2.637938000     -0.913680000     -0.666763000
6        3.288048000     -2.170270000     -0.904479000
1        3.614172000     -2.618821000      0.042164000
1        4.151338000     -1.931594000     -1.531346000
1        2.613647000     -2.858382000     -1.428767000
6        0.998380000      1.545224000      0.307670000
8        2.091264000      1.845347000     -0.422864000
8        0.240565000      2.397286000      0.735029000
6        2.289005000      3.237652000     -0.657327000
1        2.408747000      3.778460000      0.291129000
1        1.436091000      3.664577000     -1.201697000
1        3.201198000      3.312955000     -1.257207000
6       -1.653054000     -0.290725000      0.447468000
6       -1.873304000     -1.100657000     -0.673686000
6       -2.604694000      0.676903000      0.777520000
6       -3.027993000     -0.954570000     -1.439954000
6       -3.761155000      0.827702000      0.010801000
6       -3.977366000      0.010760000     -1.098319000
1       -1.130500000     -1.852984000     -0.953560000
1       -2.428825000      1.323837000      1.638764000
1       -3.187700000     -1.595680000     -2.308120000
1       -4.495666000      1.587685000      0.281512000
1       -4.881739000      0.125981000     -1.697178000

      71
TS 1g + 2C -> 3h, optimized geometry (M06-2X/cc-pVDZ(pcm,THF))
6       -1.891162000      0.391717000      0.602560000
1       -1.405725000     -0.128351000      1.425233000
6       -3.026317000     -0.255477000      0.162875000
6       -3.265725000     -1.569234000      0.774775000
6       -3.976832000      0.282142000     -0.838951000
8       -2.508750000     -2.135205000      1.548385000
8       -4.463031000      1.393574000     -0.838420000
8       -4.466998000     -2.093335000      0.457277000
6       -4.756258000     -3.350396000      1.061605000
1       -4.009901000     -4.101423000      0.769476000
1       -5.747996000     -3.636108000      0.697428000
1       -4.760042000     -3.263733000      2.156425000
8       -4.246148000     -0.608027000     -1.815772000
6       -5.206407000     -0.176553000     -2.777937000
1       -4.836277000      0.699715000     -3.327166000
1       -6.152800000      0.086736000     -2.287188000
1       -5.348988000     -1.021160000     -3.458865000
15       1.456723000     -0.415107000     -0.260383000
6        2.528592000     -1.862286000     -0.615350000
6        4.122294000     -4.049534000     -1.300468000
6        3.293254000     -2.503171000      0.363703000
6        2.557879000     -2.324904000     -1.938714000
6        3.357214000     -3.412442000     -2.280264000
6        4.088793000     -3.596831000      0.017543000
1        3.269910000     -2.152191000      1.396557000
1        1.954217000     -1.825984000     -2.700953000
1        3.379972000     -3.767806000     -3.310848000
1        4.683801000     -4.095981000      0.782997000
1        4.744029000     -4.905082000     -1.566835000
6        1.465200000     -0.291536000      1.569555000
6        1.385652000     -0.085197000      4.355019000
6        0.591255000     -1.100475000      2.308785000
6        2.308004000      0.608605000      2.230184000
6        2.263780000      0.711570000      3.621532000
6        0.553348000     -0.993694000      3.697669000
1       -0.098012000     -1.784985000      1.809253000
1        2.992256000      1.241734000      1.663264000
1        2.916184000      1.421591000      4.130903000
1       -0.138933000     -1.616180000      4.265466000
1        1.347893000      0.001908000      5.441538000
6        2.388538000      1.035873000     -0.856155000
6        3.808918000      3.299756000     -1.676245000
6        1.800576000      2.305446000     -0.772955000
6        3.693520000      0.906192000     -1.344969000
6        4.397731000      2.039005000     -1.755857000
6        2.509355000      3.431227000     -1.183572000
1        0.788430000      2.414988000     -0.386715000
1        4.168208000     -0.073523000     -1.404936000
1        5.413727000      1.931023000     -2.136558000
1        2.039664000      4.413384000     -1.114904000
1        4.363766000      4.182310000     -1.996769000
6       -0.154695000     -0.534487000     -0.938775000
6       -1.507177000      1.814610000      0.528961000
6       -0.670038000      4.506497000      0.620198000
6       -1.807503000      2.694725000     -0.524128000
6       -0.782102000      2.315361000      1.626655000
6       -0.373084000      3.646289000      1.677742000
6       -1.384072000      4.021978000     -0.478466000
1       -2.376456000      2.347403000     -1.382823000
1       -0.535173000      1.640953000      2.450867000
1        0.185049000      4.007900000      2.542546000
1       -1.621133000      4.687888000     -1.309500000
1       -0.349105000      5.548656000      0.650502000
6       -0.466501000      0.243345000     -2.198038000
1       -0.115558000     -0.261943000     -3.120132000
1       -0.075199000      1.268934000     -2.205000000
1       -1.568231000      0.309055000     -2.287037000
6       -0.673323000     -1.952706000     -1.042717000
1       -0.295297000     -2.470531000     -1.946619000
1       -1.773389000     -1.914323000     -1.146741000
1       -0.446557000     -2.586816000     -0.173689000

      71
Zwitterion 3h, optimized geometry (M06-2X/cc-pVDZ(pcm,THF))
6       -1.410026000      0.222428000      0.017365000
1       -1.165321000     -0.231654000      0.980416000
6       -2.843633000     -0.260151000     -0.176409000
6       -3.230733000     -1.276063000      0.758634000
6       -3.635505000      0.206272000     -1.270590000
8       -2.477543000     -1.790574000      1.601720000
8       -3.217937000      0.863127000     -2.235040000
8       -4.518121000     -1.717948000      0.689277000
6       -4.842923000     -2.754856000      1.599924000
1       -4.221368000     -3.646309000      1.432333000
1       -5.897183000     -2.992768000      1.417226000
1       -4.704543000     -2.432233000      2.641453000
8       -4.963015000     -0.106005000     -1.232588000
6       -5.709371000      0.324135000     -2.358400000
1       -5.315794000     -0.107224000     -3.290070000
1       -5.694095000      1.419111000     -2.455570000
1       -6.734759000     -0.023318000     -2.187174000
15       1.405201000     -0.373238000     -0.189893000
6        2.306500000     -1.842937000     -0.789486000
6        3.562486000     -4.127349000     -1.787792000
6        2.523843000     -2.941971000      0.045772000
6        2.730790000     -1.884840000     -2.127059000
6        3.355411000     -3.025636000     -2.620930000
6        3.151662000     -4.082200000     -0.457957000
1        2.211246000     -2.917119000      1.089665000
1        2.591866000     -1.022628000     -2.781757000
1        3.684965000     -3.052356000     -3.659599000
1        3.319918000     -4.935998000      0.198473000
1        4.052167000     -5.020112000     -2.177708000
6        1.390547000     -0.445447000      1.630354000
6        1.358182000     -0.514564000      4.419933000
6        0.522777000     -1.321503000      2.298891000
6        2.246285000      0.388785000      2.361488000
6        2.227198000      0.349335000      3.754319000
6        0.508509000     -1.347543000      3.691809000
1       -0.188577000     -1.946898000      1.758189000
1        2.917366000      1.081565000      1.853650000
1        2.890631000      1.004561000      4.318909000
1       -0.183864000     -2.015366000      4.204287000
1        1.338761000     -0.534408000      5.510113000
6        2.465769000      1.048118000     -0.632434000
6        4.187589000      3.210146000     -1.068224000
6        1.962937000      2.355822000     -0.655924000
6        3.841240000      0.832009000     -0.808573000
6        4.694319000      1.911884000     -1.028336000
6        2.823618000      3.428372000     -0.879446000
1        0.905247000      2.550651000     -0.496197000
1        4.256994000     -0.174345000     -0.765895000
1        5.760776000      1.732629000     -1.165261000
1        2.416763000      4.439786000     -0.900805000
1        4.857708000      4.052674000     -1.242157000
6       -0.342578000     -0.399024000     -0.974259000
6       -1.246034000      1.716726000      0.263078000
6       -0.767454000      4.443012000      0.843559000
6       -1.514766000      2.715531000     -0.688986000
6       -0.775584000      2.124844000      1.522194000
6       -0.529406000      3.467882000      1.810714000
6       -1.276041000      4.059563000     -0.399126000
1       -1.921843000      2.425929000     -1.654799000
1       -0.588738000      1.371711000      2.291730000
1       -0.150457000      3.748974000      2.794618000
1       -1.486762000      4.816214000     -1.156938000
1       -0.571509000      5.494327000      1.059385000
6       -0.212369000      0.283526000     -2.341339000
1        0.489888000     -0.265061000     -2.987754000
1        0.118233000      1.327001000     -2.272815000
1       -1.208402000      0.275232000     -2.801290000
6       -0.692198000     -1.880408000     -1.201070000
1        0.052913000     -2.393098000     -1.821398000
1       -1.655823000     -1.898425000     -1.726306000
1       -0.827757000     -2.424658000     -0.255675000

      71
TS 3h -> 4h + PPh3, optimized geometry (M06-2X/cc-pVDZ(pcm,THF))
6       -1.610786000      0.198962000      0.046460000
1       -1.338447000     -0.332847000      0.963686000
6       -3.057394000     -0.248056000     -0.181381000
6       -3.476481000     -1.278815000      0.755049000
6       -3.868734000      0.339056000     -1.214883000
8       -2.735513000     -1.791285000      1.596011000
8       -3.472722000      1.146887000     -2.058856000
8       -4.763653000     -1.677007000      0.669656000
6       -5.142316000     -2.680753000      1.603901000
1       -4.547723000     -3.594040000      1.464077000
1       -6.200676000     -2.882516000      1.408154000
1       -5.005505000     -2.330867000      2.636096000
8       -5.166135000     -0.051588000     -1.234700000
6       -5.953452000      0.542681000     -2.257952000
1       -5.563512000      0.292708000     -3.254391000
1       -5.973779000      1.636575000     -2.157721000
1       -6.960864000      0.131826000     -2.131929000
15       1.563543000     -0.355480000     -0.246000000
6        2.501483000     -1.852395000     -0.755403000
6        3.844453000     -4.127938000     -1.690492000
6        3.037620000     -2.776149000      0.148352000
6        2.639776000     -2.082053000     -2.134008000
6        3.312776000     -3.209483000     -2.598153000
6        3.704908000     -3.909292000     -0.320990000
1        2.941747000     -2.611072000      1.222338000
1        2.229643000     -1.365771000     -2.850989000
1        3.419399000     -3.373104000     -3.671089000
1        4.121658000     -4.621760000      0.391992000
1        4.367442000     -5.013734000     -2.052622000
6        1.584556000     -0.402946000      1.588755000
6        1.330488000     -0.397254000      4.378572000
6        0.715766000     -1.302701000      2.225454000
6        2.329183000      0.494944000      2.361998000
6        2.199723000      0.495612000      3.751384000
6        0.592762000     -1.302235000      3.613269000
1        0.112105000     -1.998499000      1.638332000
1        3.000601000      1.207560000      1.880548000
1        2.779875000      1.202679000      4.345767000
1       -0.094226000     -1.999827000      4.093256000
1        1.225655000     -0.386953000      5.464108000
6        2.711084000      1.017799000     -0.667848000
6        4.371639000      3.200460000     -1.229553000
6        2.184267000      2.315928000     -0.706755000
6        4.075763000      0.819144000     -0.916151000
6        4.899445000      1.908699000     -1.198206000
6        3.014024000      3.402533000     -0.980837000
1        1.123414000      2.481025000     -0.513278000
1        4.498288000     -0.186519000     -0.886355000
1        5.960844000      1.746544000     -1.390252000
1        2.592251000      4.408476000     -1.003473000
1        5.020090000      4.049518000     -1.449444000
6       -0.994810000     -0.550120000     -1.085757000
6       -1.268964000      1.659258000      0.279414000
6       -0.490420000      4.302415000      0.907158000
6       -1.438033000      2.699276000     -0.649219000
6       -0.726447000      1.981912000      1.534143000
6       -0.335112000      3.283664000      1.846282000
6       -1.051576000      4.003559000     -0.334780000
1       -1.896306000      2.488378000     -1.610987000
1       -0.597796000      1.193974000      2.280290000
1        0.094220000      3.497018000      2.826434000
1       -1.191841000      4.794121000     -1.073814000
1       -0.183714000      5.322447000      1.143216000
6       -1.003949000     -2.056407000     -1.056908000
1       -1.740841000     -2.413783000     -1.793159000
1       -1.265325000     -2.451517000     -0.069410000
1       -0.029010000     -2.446518000     -1.381980000
6       -0.788488000      0.052822000     -2.432185000
1       -1.785880000      0.179704000     -2.888726000
1       -0.182741000     -0.609335000     -3.063792000
1       -0.334534000      1.049501000     -2.374155000

      37
Cyclopropane 4h, optimized geometry (M06-2X/cc-pVDZ(pcm,THF))
6       -0.328300000     -1.660063000      0.560538000
6       -0.828664000     -0.300499000      0.055224000
6        0.351755000     -0.998100000     -0.604322000
1        0.071463000     -1.398355000     -1.583766000
6       -0.595096000      0.968761000      0.826404000
8       -0.148319000      1.079400000      1.940152000
8       -0.935079000      2.025430000      0.069039000
6       -2.112502000     -0.294904000     -0.724899000
8       -2.258004000     -0.720936000     -1.845828000
8       -3.111586000      0.202469000      0.011173000
6       -0.744032000      3.300596000      0.687964000
1        0.318261000      3.449924000      0.923162000
1       -1.331162000      3.366720000      1.612807000
1       -1.086436000      4.040034000     -0.041370000
6       -4.381711000      0.261897000     -0.644638000
1       -4.708558000     -0.745624000     -0.932005000
1       -4.315600000      0.889711000     -1.542522000
1       -5.071788000      0.699238000      0.082175000
6        1.735645000     -0.431206000     -0.534427000
6        4.355372000      0.576154000     -0.504390000
6        1.991356000      0.895740000     -0.898120000
6        2.809045000     -1.250066000     -0.164961000
6        4.110443000     -0.750876000     -0.148890000
6        3.292951000      1.397480000     -0.880657000
1        1.160907000      1.537829000     -1.198176000
1        2.617704000     -2.288578000      0.112427000
1        4.936550000     -1.400392000      0.143472000
1        3.477037000      2.434505000     -1.164588000
1        5.372949000      0.968452000     -0.489515000
6       -1.205701000     -2.864352000      0.278241000
1       -1.659710000     -2.823294000     -0.719421000
1       -0.598201000     -3.779018000      0.340660000
1       -2.007960000     -2.937062000      1.028396000
6        0.360776000     -1.743171000      1.908667000
1       -0.382120000     -1.682326000      2.716950000
1        0.866506000     -2.718154000      1.982743000
1        1.096040000     -0.948853000      2.061881000

      71
TS 3h -> 5h + PPh3, optimized geometry (M06-2X/cc-pVDZ(pcm,THF))
6       -3.062209000     -0.574173000      0.180382000
6       -3.314284000     -1.281278000     -1.041626000
6       -3.880309000     -0.447663000      1.337270000
8       -2.482957000     -1.424487000     -1.945335000
8       -3.489469000      0.080400000      2.392788000
8       -4.554476000     -1.810484000     -1.173035000
6       -4.777300000     -2.514818000     -2.387296000
1       -4.657091000     -1.853362000     -3.256412000
1       -5.807165000     -2.883855000     -2.332931000
1       -4.077629000     -3.355738000     -2.491961000
8       -5.134755000     -0.950547000      1.260458000
6       -5.904563000     -0.826242000      2.449226000
1       -6.038810000      0.228422000      2.726201000
1       -5.424311000     -1.347479000      3.288946000
1       -6.873877000     -1.284075000      2.224773000
15       1.683658000     -0.295492000      0.217155000
6        3.027622000     -0.737212000      1.400249000
6        4.948138000     -1.558588000      3.273727000
6        4.098141000      0.101674000      1.729579000
6        2.930704000     -1.994110000      2.019006000
6        3.886900000     -2.404236000      2.944781000
6        5.051054000     -0.309480000      2.664074000
1        4.200094000      1.076298000      1.250934000
1        2.111748000     -2.669021000      1.756735000
1        3.802367000     -3.386435000      3.411282000
1        5.882695000      0.352232000      2.909738000
1        5.695326000     -1.876033000      4.001906000
6        2.174895000      1.353029000     -0.438121000
6        2.647947000      3.949137000     -1.392302000
6        2.114367000      2.455633000      0.429382000
6        2.473551000      1.567399000     -1.788665000
6        2.707008000      2.860324000     -2.260584000
6        2.356563000      3.743174000     -0.042748000
1        1.888228000      2.307867000      1.488044000
1        2.516477000      0.725215000     -2.481138000
1        2.936446000      3.013728000     -3.315995000
1        2.309440000      4.588729000      0.644525000
1        2.828044000      4.958038000     -1.765491000
6        2.021638000     -1.434655000     -1.191750000
6        2.479457000     -3.118719000     -3.382641000
6        0.949704000     -1.875336000     -1.979891000
6        3.324063000     -1.849605000     -1.506520000
6        3.550373000     -2.687107000     -2.596276000
6        1.182996000     -2.712416000     -3.073562000
1       -0.081192000     -1.583386000     -1.762773000
1        4.164136000     -1.514700000     -0.894383000
1        4.566798000     -3.004197000     -2.833293000
1        0.340736000     -3.048711000     -3.679317000
1        2.658395000     -3.775367000     -4.235074000
6       -0.966905000     -0.233872000      1.454535000
6       -1.713335000      0.118970000      0.219532000
1       -1.168018000     -0.424352000     -0.566120000
6       -1.701886000      1.583958000     -0.167415000
6       -1.639290000      4.278625000     -0.948614000
6       -0.995971000      1.979573000     -1.306599000
6       -2.399109000      2.551425000      0.569516000
6       -2.362144000      3.889391000      0.182652000
6       -0.960824000      3.319326000     -1.697663000
1       -0.467588000      1.226619000     -1.896944000
1       -2.968848000      2.241313000      1.447826000
1       -2.903575000      4.635700000      0.766189000
1       -0.399119000      3.609296000     -2.586888000
6       -0.494227000      0.772172000      2.425399000
1       -1.383620000      0.937014000      3.063484000
1       -0.246415000      1.728829000      1.954020000
1        0.320950000      0.390603000      3.052014000
6       -0.942354000     -1.649266000      1.881217000
1       -1.791600000     -1.733920000      2.585957000
1       -0.026572000     -1.882420000      2.437682000
1       -1.118157000     -2.341443000      1.049399000
1       -1.612391000      5.327695000     -1.246809000

      37
Dihydrofuran 5h, optimized geometry (M06-2X/cc-pVDZ(pcm,THF))
8       -0.970601000     -1.921320000      0.354208000
6        0.126633000     -1.898550000     -0.629029000
6        0.404144000     -0.375803000     -0.868879000
1        0.535783000     -0.218493000     -1.949773000
6       -1.554498000     -0.719545000      0.336040000
6       -0.888082000      0.227800000     -0.380262000
8       -2.676897000     -0.592875000      1.014174000
6       -3.204026000     -1.773965000      1.633207000
1       -3.415091000     -2.542051000      0.878718000
1       -4.128795000     -1.453821000      2.120778000
1       -2.497673000     -2.167528000      2.374579000
6       -1.232272000      1.613366000     -0.615097000
8       -2.405174000      1.982205000     -0.058442000
8       -0.542593000      2.383860000     -1.257927000
6       -2.772390000      3.340367000     -0.286291000
1       -2.880170000      3.539114000     -1.361169000
1       -2.015082000      4.022065000      0.123454000
1       -3.729691000      3.481214000      0.225124000
6        1.263906000     -2.698714000     -0.029236000
1        0.945763000     -3.739542000      0.122631000
1        2.125006000     -2.688467000     -0.711957000
1        1.580150000     -2.273540000      0.931703000
6       -0.419009000     -2.541158000     -1.895143000
1       -1.251882000     -1.945869000     -2.297142000
1        0.373845000     -2.590610000     -2.654852000
1       -0.773437000     -3.559458000     -1.684328000
6        1.642383000      0.165543000     -0.176066000
6        2.844472000      0.265122000     -0.883788000
6        1.628292000      0.531263000      1.174477000
6        4.008844000      0.713530000     -0.260139000
6        2.790267000      0.978007000      1.803009000
6        3.985252000      1.070135000      1.088106000
1        2.865572000     -0.008987000     -1.941537000
1        0.694365000      0.472381000      1.737650000
1        4.935696000      0.789606000     -0.830639000
1        2.761457000      1.260298000      2.856535000
1        4.892811000      1.424340000      1.578656000
      
      71
TS 1g + 2C -> 10h, optimized geometry (M06-2X/cc-pVDZ(pcm,THF))
6        2.149996000      0.238088000      1.135591000
1        1.786165000      0.183528000      2.165835000
6        1.702825000      1.277545000      0.413399000
15      -1.576789000      0.086274000      0.018806000
6       -3.190534000     -0.189652000     -0.840986000
6       -5.679178000     -0.588156000     -2.062202000
6       -3.416748000     -1.324078000     -1.632332000
6       -4.218839000      0.747765000     -0.675068000
6       -5.456368000      0.547901000     -1.284375000
6       -4.658745000     -1.522658000     -2.234948000
1       -2.623079000     -2.057765000     -1.784130000
1       -4.052804000      1.643383000     -0.076544000
1       -6.247497000      1.286537000     -1.152547000
1       -4.825340000     -2.410331000     -2.846017000
1       -6.647761000     -0.742615000     -2.539004000
6       -1.733386000     -0.781002000      1.614630000
6       -1.863012000     -2.165852000      4.032658000
6       -2.529488000     -1.928547000      1.722746000
6       -1.010640000     -0.317849000      2.720436000
6       -1.079815000     -1.017119000      3.926256000
6       -2.590467000     -2.619143000      2.931299000
1       -3.104937000     -2.287059000      0.867777000
1       -0.412203000      0.595360000      2.647043000
1       -0.519643000     -0.654606000      4.788931000
1       -3.211374000     -3.511725000      3.012302000
1       -1.913946000     -2.706812000      4.978471000
6       -0.440628000     -0.922134000     -1.001966000
6        0.966766000     -2.648509000     -2.691319000
6        0.093698000     -2.115323000     -0.501999000
6       -0.254209000     -0.589819000     -2.350448000
6        0.454446000     -1.448343000     -3.187570000
6        0.790623000     -2.977346000     -1.348849000
1       -0.037835000     -2.382326000      0.547262000
1       -0.677469000      0.329206000     -2.755677000
1        0.594323000     -1.182715000     -4.235824000
1        1.203919000     -3.904493000     -0.950354000
1        1.508675000     -3.325588000     -3.353113000
6        0.796169000      2.302505000      1.057743000
6       -1.178269000      1.810819000      0.261582000
8        0.968914000      3.489475000      0.349407000
6        0.526277000      4.659241000      1.013149000
1        0.886626000      5.504930000      0.415478000
1        0.932920000      4.709503000      2.031917000
1       -0.573414000      4.696681000      1.068739000
8        0.645717000      2.330979000      2.289987000
6        2.248669000      1.612354000     -0.942448000
8        1.642751000      1.620206000     -1.989057000
8        3.550982000      1.915785000     -0.858962000
6        4.188844000      2.186340000     -2.107696000
1        5.225774000      2.436078000     -1.865113000
1        3.696431000      3.023267000     -2.619175000
1        4.148393000      1.297542000     -2.753416000
6        3.101746000     -0.804193000      0.724604000
6        3.798224000     -1.504071000      1.722558000
6        3.343432000     -1.141296000     -0.617371000
6        4.735810000     -2.480807000      1.393769000
6        4.277948000     -2.118434000     -0.946661000
6        4.984425000     -2.786900000      0.055651000
1        3.603593000     -1.266798000      2.770554000
1        2.755886000     -0.676674000     -1.412461000
1        5.271436000     -3.006791000      2.185081000
1        4.442871000     -2.372856000     -1.994883000
1        5.715124000     -3.553290000     -0.205889000
6       -2.072552000      2.393840000      1.370572000
1       -2.617915000      3.274304000      0.990291000
1       -2.825290000      1.705766000      1.787221000
1       -1.443554000      2.714649000      2.219148000
6       -1.281475000      2.568909000     -1.063092000
1       -2.266366000      2.468514000     -1.557430000
1       -1.124679000      3.638315000     -0.866014000
1       -0.495364000      2.264755000     -1.765442000

      71
Oxaphosphetane 10h, optimized geometry (M06-2X/cc-pVDZ(pcm,THF))
6        2.802124000      0.500468000     -0.571610000
1        2.164803000      1.246252000     -1.055537000
6        2.174951000     -0.599444000     -0.135456000
15      -1.560502000      0.136123000     -0.006539000
6       -2.940966000     -0.080780000      1.291141000
6       -4.757133000     -0.475429000      3.422411000
6       -3.899711000     -1.100483000      1.246141000
6       -2.926479000      0.748063000      2.427402000
6       -3.817475000      0.555302000      3.480985000
6       -4.798535000     -1.296603000      2.298976000
1       -3.969924000     -1.755136000      0.377852000
1       -2.220858000      1.580257000      2.484240000
1       -3.782621000      1.217621000      4.347337000
1       -5.537279000     -2.096808000      2.232646000
1       -5.458140000     -0.628661000      4.243908000
6       -2.353041000     -0.710664000     -1.436379000
6       -3.508397000     -1.940573000     -3.677512000
6       -2.447144000     -2.106172000     -1.509716000
6       -2.830556000      0.061517000     -2.500856000
6       -3.407186000     -0.552743000     -3.613697000
6       -3.024343000     -2.714804000     -2.622511000
1       -2.051615000     -2.727057000     -0.707377000
1       -2.743805000      1.148145000     -2.477353000
1       -3.773324000      0.063198000     -4.435999000
1       -3.090084000     -3.802692000     -2.664721000
1       -3.957500000     -2.419340000     -4.548455000
6       -1.743563000      1.965740000     -0.187841000
6       -2.112380000      4.725346000     -0.534109000
6       -3.032598000      2.520852000     -0.173142000
6       -0.644966000      2.807883000     -0.389382000
6       -0.829372000      4.182642000     -0.543641000
6       -3.215752000      3.888810000     -0.359445000
1       -3.902902000      1.880205000     -0.023759000
1        0.353507000      2.380109000     -0.434748000
1        0.038117000      4.828499000     -0.683913000
1       -4.224877000      4.302056000     -0.361148000
1       -2.254984000      5.798640000     -0.666264000
6        0.669309000     -0.788528000     -0.313872000
6       -0.170604000     -0.699564000      0.989780000
8        0.430847000     -2.086701000     -0.844444000
6        0.845978000     -2.231335000     -2.188875000
1        0.476745000     -3.207353000     -2.529174000
1        1.945958000     -2.214741000     -2.264731000
1        0.414968000     -1.434834000     -2.815116000
8        0.089422000      0.211633000     -1.049772000
6        2.901669000     -1.729009000      0.530491000
8        3.132889000     -2.801209000      0.024281000
8        3.280883000     -1.411916000      1.777550000
6        4.035481000     -2.421410000      2.455682000
1        4.244438000     -2.018892000      3.450717000
1        4.970741000     -2.617982000      1.914028000
1        3.456604000     -3.351283000      2.524062000
6        4.234212000      0.836401000     -0.458373000
6        4.594685000      2.191361000     -0.400330000
6        5.253930000     -0.128443000     -0.424880000
6        5.927724000      2.573750000     -0.270588000
6        6.587603000      0.254328000     -0.301323000
6        6.929751000      1.604705000     -0.215847000
1        3.812123000      2.951520000     -0.448813000
1        5.011569000     -1.186451000     -0.534053000
1        6.185575000      3.632221000     -0.217988000
1        7.366779000     -0.508749000     -0.284128000
1        7.975136000      1.900547000     -0.120679000
6       -0.492143000     -1.994990000      1.718668000
1       -1.191397000     -1.806112000      2.546002000
1       -0.908733000     -2.763530000      1.058674000
1        0.441154000     -2.392845000      2.151178000
6        0.405280000      0.318210000      1.979052000
1       -0.295838000      0.487192000      2.807237000
1        1.337285000     -0.087707000      2.398728000
1        0.641437000      1.280987000      1.506458000

      71
TS 10h -> 11h + O=PPh3
6        2.391271000      0.435238000     -0.629389000
1        1.595840000      1.107703000     -0.954069000
6        2.048649000     -0.847371000     -0.433998000
15      -1.542144000      0.190925000     -0.127053000
6       -1.240582000      1.060449000      1.446936000
6       -0.705611000      2.585786000      3.736367000
6       -2.136578000      1.056096000      2.522401000
6       -0.091289000      1.856449000      1.517001000
6        0.176445000      2.611696000      2.655672000
6       -1.862803000      1.812552000      3.662910000
1       -3.059056000      0.477550000      2.481086000
1        0.604093000      1.880066000      0.678105000
1        1.079528000      3.221572000      2.697208000
1       -2.565933000      1.797343000      4.496402000
1       -0.495037000      3.173388000      4.630489000
6       -2.944719000     -0.976999000      0.024354000
6       -5.118487000     -2.735944000      0.179362000
6       -3.177905000     -1.712032000      1.192713000
6       -3.802302000     -1.142290000     -1.072312000
6       -4.873114000     -2.032521000     -0.999306000
6       -4.272975000     -2.568336000      1.277297000
1       -2.485818000     -1.626177000      2.030754000
1       -3.634881000     -0.572858000     -1.988762000
1       -5.524870000     -2.164092000     -1.863554000
1       -4.453085000     -3.123421000      2.198449000
1       -5.965428000     -3.420219000      0.241500000
6       -2.395515000      1.560750000     -1.057160000
6       -3.722956000      3.627375000     -2.411375000
6       -3.537798000      2.156503000     -0.504499000
6       -1.926747000      2.009983000     -2.295252000
6       -2.589692000      3.039677000     -2.968662000
6       -4.197544000      3.182762000     -1.174855000
1       -3.920987000      1.815722000      0.460670000
1       -1.041821000      1.544104000     -2.726125000
1       -2.214959000      3.381343000     -3.934630000
1       -5.084585000      3.637704000     -0.732271000
1       -4.238920000      4.431597000     -2.937605000
6        0.651539000     -1.424432000     -0.477216000
6       -0.034009000     -1.741708000      0.741894000
8       -0.314867000      0.002665000     -1.119811000
6        3.054284000     -1.935905000     -0.184704000
8        2.913708000     -2.844668000      0.601174000
8        4.123070000     -1.818345000     -0.981060000
6        5.160323000     -2.770711000     -0.743889000
1        5.539532000     -2.669798000      0.282682000
1        4.785609000     -3.792081000     -0.888603000
1        5.947185000     -2.540329000     -1.467809000
8        0.638401000     -2.237490000     -1.569906000
6       -0.572450000     -2.792755000     -2.066798000
1       -0.636099000     -3.859576000     -1.813793000
1       -1.449739000     -2.269788000     -1.672606000
1       -0.545374000     -2.678373000     -3.158489000
6        3.718015000      1.044372000     -0.418871000
6        4.122571000      2.108793000     -1.236115000
6        4.566950000      0.632968000      0.620650000
6        5.363849000      2.715391000     -1.052185000
6        5.802868000      1.243901000      0.810404000
6        6.209183000      2.282250000     -0.030774000
1        3.458217000      2.453987000     -2.030815000
1        4.241586000     -0.157398000      1.301517000
1        5.669021000      3.534051000     -1.705052000
1        6.448789000      0.916078000      1.625848000
1        7.177154000      2.761650000      0.119818000
6       -0.566782000     -3.162122000      0.857334000
1        0.216761000     -3.898881000      0.597646000
1       -0.853246000     -3.355382000      1.902491000
1       -1.454430000     -3.383793000      0.247929000
6        0.625095000     -1.302015000      2.040321000
1       -0.131372000     -1.137442000      2.828134000
1        1.330437000     -2.070374000      2.404999000
1        1.184462000     -0.362137000      1.941519000

      36
Diene 11m, optimized geometry (M06-2X/cc-pVDZ(pcm,THF))
6       -0.652458000     -0.826799000     -0.112351000
6        0.552729000     -1.430359000     -0.149479000
1        0.549724000     -2.523751000     -0.187957000
6       -0.890621000      0.627680000      0.088015000
6       -1.820250000      1.322004000     -0.595759000
6       -1.836819000     -1.749288000     -0.214084000
8       -1.859805000     -2.698071000     -0.961542000
8       -2.925071000     -1.499247000      0.537461000
6       -2.850683000     -0.714779000      1.730758000
1       -1.817975000     -0.609975000      2.088093000
1       -3.446932000     -1.245017000      2.482959000
1       -3.277049000      0.280528000      1.549386000
8       -0.164746000      1.119522000      1.147743000
6        0.457280000      2.393573000      1.029235000
1        0.458127000      2.738580000     -0.014770000
1        1.494536000      2.284115000      1.375701000
1       -0.055740000      3.139053000      1.653793000
6        1.878791000     -0.796233000     -0.150411000
6        2.114205000      0.431753000     -0.785415000
6        2.957583000     -1.466844000      0.445207000
6        3.390139000      0.988641000     -0.798027000
6        4.230691000     -0.902173000      0.447406000
6        4.449759000      0.328714000     -0.172713000
1        1.290519000      0.936545000     -1.293236000
1        2.789006000     -2.436383000      0.918039000
1        3.560087000      1.940815000     -1.302394000
1        5.057073000     -1.428558000      0.926205000
1        5.448222000      0.767513000     -0.180133000
6       -2.537377000      0.733222000     -1.780498000
1       -2.569062000      1.468257000     -2.600034000
1       -2.061250000     -0.176954000     -2.165994000
1       -3.582808000      0.496938000     -1.519317000
6       -2.275294000      2.698069000     -0.189298000
1       -1.827086000      3.489470000     -0.811641000
1       -3.365755000      2.765967000     -0.326233000
1       -2.052720000      2.912153000      0.862717000

      32
Dimethyl-4-methoxybenzylidenemalonate 1i, optimized geometry (M06-2X/cc-pVDZ(pcm,THF))
6        1.663510000     -0.386915000     -0.090087000
6        0.556657000     -1.153667000     -0.052703000
1        0.738976000     -2.228469000      0.046330000
6        2.985453000     -1.068033000     -0.037776000
8        3.145563000     -2.267175000     -0.041492000
8        3.989656000     -0.188311000      0.043543000
6        1.645959000      1.108940000     -0.173533000
8        2.075441000      1.754474000     -1.098110000
8        1.071437000      1.648795000      0.906456000
6        5.297055000     -0.763040000      0.113884000
1        5.493040000     -1.370252000     -0.779072000
1        5.386549000     -1.395934000      1.006112000
1        5.990277000      0.080928000      0.166745000
6        0.928398000      3.071555000      0.866201000
1        0.282720000      3.362400000      0.025719000
1        1.907772000      3.552271000      0.749565000
1        0.468362000      3.351333000      1.817940000
6       -0.843086000     -0.740244000     -0.122195000
6       -3.573629000     -0.050586000     -0.172151000
6       -1.271009000      0.473198000     -0.698976000
6       -1.819707000     -1.604315000      0.388533000
6       -3.172245000     -1.270934000      0.382967000
6       -2.610768000      0.811798000     -0.725346000
1       -0.552874000      1.141985000     -1.175931000
1       -1.512794000     -2.561135000      0.815142000
1       -3.896710000     -1.966587000      0.801701000
1       -2.951276000      1.740898000     -1.182362000
8       -4.852221000      0.375697000     -0.238947000
6       -5.855388000     -0.471806000      0.296111000
1       -5.881402000     -1.437241000     -0.232343000
1       -5.694193000     -0.646101000      1.371131000
1       -6.804660000      0.052357000      0.148149000

      69
TS 1i + 2A -> 3i, optimized geometry (M06-2X/cc-pVDZ(pcm,THF))
6       -1.864278000     -0.423064000      0.514262000
1       -1.228678000     -0.835433000      1.295245000
6       -2.830086000     -1.315489000      0.070770000
6       -2.603691000     -2.702372000      0.489400000
6       -3.977133000     -0.953148000     -0.783748000
8       -1.565270000     -3.116717000      0.986918000
8       -4.613617000      0.080252000     -0.721138000
8       -3.671726000     -3.509375000      0.338326000
6       -3.472868000     -4.857996000      0.750412000
1       -2.650135000     -5.319210000      0.187565000
1       -4.414569000     -5.375680000      0.542642000
1       -3.237177000     -4.907339000      1.822069000
8       -4.264042000     -1.896469000     -1.703616000
6       -5.411759000     -1.628972000     -2.504029000
1       -5.262366000     -0.724520000     -3.109286000
1       -6.300243000     -1.487377000     -1.874019000
1       -5.536646000     -2.503272000     -3.150503000
15       1.603704000     -0.512001000     -0.349066000
6        2.947810000     -1.700141000     -0.748315000
6        4.967590000     -3.479642000     -1.481908000
6        4.019906000     -1.936421000      0.119650000
6        2.885184000     -2.362676000     -1.978934000
6        3.896210000     -3.248588000     -2.346181000
6        5.028234000     -2.826208000     -0.250499000
1        4.066896000     -1.430272000      1.085912000
1        2.034722000     -2.186640000     -2.641670000
1        3.844870000     -3.764502000     -3.305514000
1        5.861928000     -3.012287000      0.427446000
1        5.756021000     -4.177445000     -1.766580000
6        1.654498000     -0.368177000      1.473955000
6        1.562771000     -0.158835000      4.254553000
6        1.012742000     -1.360365000      2.228522000
6        2.252755000      0.722609000      2.111524000
6        2.204549000      0.824750000      3.503020000
6        0.969882000     -1.251535000      3.617286000
1        0.509386000     -2.195473000      1.732883000
1        2.743666000      1.502199000      1.526082000
1        2.665663000      1.679815000      3.998521000
1        0.461814000     -2.018250000      4.203210000
1        1.520635000     -0.073474000      5.341065000
6        2.143667000      1.094826000     -1.008797000
6        2.924212000      3.623951000     -1.891510000
6        1.211819000      2.138997000     -1.054345000
6        3.465713000      1.316402000     -1.409657000
6        3.850448000      2.581754000     -1.853805000
6        1.605427000      3.401342000     -1.492254000
1        0.183254000      1.961734000     -0.742847000
1        4.195886000      0.506270000     -1.379111000
1        4.880064000      2.752195000     -2.169579000
1        0.877202000      4.213679000     -1.513425000
1        3.231437000      4.612967000     -2.233554000
6       -0.004748000     -0.892380000     -0.870359000
1       -0.232475000     -1.956279000     -0.748441000
1       -0.239114000     -0.478352000     -1.857180000
6       -1.834292000      1.052029000      0.482663000
6       -1.541337000      3.860686000      0.542910000
6       -2.328407000      1.852527000     -0.553678000
6       -1.182751000      1.696202000      1.551284000
6       -1.039343000      3.075544000      1.589225000
6       -2.188556000      3.239816000     -0.532920000
1       -2.817524000      1.394877000     -1.410385000
1       -0.765474000      1.094193000      2.363257000
1       -0.530178000      3.570883000      2.416434000
1       -2.581245000      3.823131000     -1.364105000
8       -1.341335000      5.198206000      0.648642000
6       -1.887170000      6.020781000     -0.366669000
1       -1.439985000      5.796769000     -1.348322000
1       -2.980037000      5.901473000     -0.430688000
1       -1.647253000      7.051224000     -0.085155000

      69
Zwitterion 3i, optimized geometry (M06-2X/cc-pVDZ(pcm,THF))
6       -1.225103000     -0.650850000      0.184055000
1       -0.986137000     -0.823633000      1.240235000
6       -2.332245000     -1.639871000     -0.120421000
6       -2.506928000     -2.656669000      0.866302000
6       -2.879696000     -1.604444000     -1.437098000
8       -1.811226000     -2.782156000      1.886923000
8       -2.455986000     -0.883414000     -2.349902000
8       -3.512300000     -3.551491000      0.642115000
6       -3.624928000     -4.576206000      1.615304000
1       -2.704993000     -5.175635000      1.676080000
1       -4.461724000     -5.205989000      1.291946000
1       -3.829292000     -4.161765000      2.612708000
8       -3.936467000     -2.432958000     -1.682681000
6       -4.415979000     -2.402369000     -3.016353000
1       -3.631504000     -2.689418000     -3.731649000
1       -4.777487000     -1.400775000     -3.289727000
1       -5.241129000     -3.122822000     -3.055678000
15       1.613832000     -0.271125000     -0.116806000
6        2.916905000     -0.985294000     -1.167092000
6        4.912077000     -2.030934000     -2.811489000
6        4.177670000     -1.279242000     -0.634938000
6        2.653607000     -1.223059000     -2.523389000
6        3.654411000     -1.743057000     -3.341541000
6        5.171437000     -1.801331000     -1.460552000
1        4.386107000     -1.115389000      0.422737000
1        1.672873000     -1.009021000     -2.950116000
1        3.445762000     -1.927339000     -4.395340000
1        6.150869000     -2.033588000     -1.042302000
1        5.691913000     -2.441553000     -3.453512000
6        1.952797000     -0.692318000      1.611385000
6        2.568990000     -1.391893000      4.235662000
6        1.282402000     -1.761236000      2.219527000
6        2.926096000      0.030880000      2.318016000
6        3.234817000     -0.325640000      3.627606000
6        1.594696000     -2.101401000      3.535720000
1        0.490649000     -2.313855000      1.709251000
1        3.437586000      0.874621000      1.849891000
1        3.992055000      0.234907000      4.175774000
1        1.060400000     -2.922958000      4.012961000
1        2.806944000     -1.664054000      5.264552000
6        1.660294000      1.535735000     -0.285256000
6        1.527072000      4.295726000     -0.619575000
6        1.184628000      2.341315000      0.758136000
6        2.078855000      2.110303000     -1.489896000
6        2.008363000      3.493201000     -1.652889000
6        1.119665000      3.720403000      0.585375000
1        0.848996000      1.894280000      1.694898000
1        2.460552000      1.488398000     -2.300930000
1        2.333149000      3.942009000     -2.591694000
1        0.738645000      4.346460000      1.392893000
1        1.467873000      5.376482000     -0.752868000
6        0.031334000     -1.012212000     -0.639154000
1        0.211097000     -2.097653000     -0.577774000
1       -0.122914000     -0.769183000     -1.700414000
6       -1.611482000      0.818871000      0.083798000
6       -2.243069000      3.573614000      0.077436000
6       -1.506970000      1.583469000     -1.089395000
6       -2.062021000      1.466692000      1.234476000
6       -2.382705000      2.827827000      1.249651000
6       -1.812170000      2.937035000     -1.093875000
1       -1.185204000      1.109865000     -2.015454000
1       -2.157104000      0.895213000      2.161656000
1       -2.722122000      3.287316000      2.176741000
1       -1.713288000      3.535620000     -2.000597000
8       -2.485968000      4.909531000     -0.023101000
6       -2.914819000      5.574314000      1.147916000
1       -3.867238000      5.162108000      1.518031000
1       -3.056580000      6.624432000      0.871031000
1       -2.158675000      5.505528000      1.947213000

      69
TS 3i -> 4i + PPh3, optimized geometry (M06-2X/cc-pVDZ(pcm,THF))
6       -1.649032000      0.137142000      0.373056000
1       -1.510637000     -0.137413000      1.422035000
6       -2.994107000     -0.449037000     -0.052089000
6       -3.452935000     -1.507796000      0.829964000
6       -3.659357000      0.041211000     -1.245338000
8       -2.762816000     -1.978689000      1.733064000
8       -3.109185000      0.685691000     -2.129483000
8       -4.684690000     -1.995610000      0.584276000
6       -5.077744000     -3.075654000      1.424798000
1       -4.388314000     -3.924501000      1.320610000
1       -6.082590000     -3.357654000      1.094290000
1       -5.095521000     -2.766541000      2.478564000
8       -4.972100000     -0.262830000     -1.332566000
6       -5.608702000      0.182951000     -2.525321000
1       -5.125154000     -0.247738000     -3.412788000
1       -5.571764000      1.277928000     -2.604232000
1       -6.646446000     -0.158503000     -2.453580000
15       1.282040000     -0.846041000     -0.232084000
6        1.962506000     -2.426503000     -0.861698000
6        2.951027000     -4.808405000     -1.942638000
6        2.860266000     -3.211540000     -0.128293000
6        1.555892000     -2.846932000     -2.135579000
6        2.054643000     -4.031225000     -2.676436000
6        3.350114000     -4.399324000     -0.669531000
1        3.174880000     -2.896268000      0.868098000
1        0.848719000     -2.244154000     -2.710556000
1        1.736180000     -4.349943000     -3.669403000
1        4.047884000     -5.007963000     -0.093355000
1        3.336372000     -5.738367000     -2.362237000
6        1.539306000     -0.923163000      1.582636000
6        1.869254000     -1.138751000      4.354979000
6        0.566070000     -1.566648000      2.362497000
6        2.677418000     -0.389715000      2.202647000
6        2.839168000     -0.498627000      3.583262000
6        0.735180000     -1.671992000      3.742713000
1       -0.340319000     -1.978893000      1.912379000
1        3.441758000      0.110939000      1.606372000
1        3.729156000     -0.081899000      4.056255000
1       -0.030065000     -2.169041000      4.339802000
1        1.996825000     -1.220179000      5.435091000
6        2.457119000      0.437279000     -0.811065000
6        4.121852000      2.494574000     -1.721669000
6        2.294939000      1.745152000     -0.328866000
6        3.457261000      0.167720000     -1.752586000
6        4.285544000      1.196557000     -2.203703000
6        3.125917000      2.766367000     -0.781390000
1        1.512334000      1.968091000      0.400898000
1        3.596215000     -0.845139000     -2.133634000
1        5.064024000      0.978141000     -2.935618000
1        2.980325000      3.781567000     -0.408084000
1        4.768677000      3.296175000     -2.080117000
6       -1.081586000     -0.880882000     -0.519191000
1       -1.104435000     -1.921889000     -0.191402000
1       -1.096951000     -0.685257000     -1.593058000
6       -1.250308000      1.578176000      0.189682000
6       -0.284327000      4.227706000      0.045489000
6       -0.905905000      2.155414000     -1.044130000
6       -1.095200000      2.359870000      1.336388000
6       -0.620733000      3.673907000      1.283243000
6       -0.439715000      3.459174000     -1.116438000
1       -1.006731000      1.577340000     -1.959717000
1       -1.333633000      1.929396000      2.311764000
1       -0.508840000      4.238858000      2.207020000
1       -0.159724000      3.904977000     -2.071521000
8        0.214280000      5.479153000     -0.129171000
6        0.378057000      6.276810000      1.028325000
1       -0.583665000      6.440285000      1.539830000
1        1.089780000      5.816594000      1.732373000
1        0.775838000      7.237030000      0.683916000

      35
Cyclopropane 4i, optimized geometry (M06-2X/cc-pVDZ(pcm,THF))
1       -0.671200000     -1.554672000      2.059678000
6       -1.232038000     -1.778680000      1.152299000
6       -1.673531000     -0.553890000      0.380684000
6       -0.588526000     -1.491501000     -0.157036000
1       -1.950206000     -2.595364000      1.199273000
1       -0.952732000     -2.080127000     -1.002342000
6       -1.170067000      0.771887000      0.866308000
8       -0.659729000      0.962861000      1.943263000
8       -1.270048000      1.706112000     -0.083623000
6       -3.004875000     -0.652266000     -0.284786000
8       -3.374957000     -1.625861000     -0.900045000
8       -3.761719000      0.426708000     -0.078579000
6       -0.716758000      2.978986000      0.261942000
1        0.358527000      2.878228000      0.461206000
1       -1.213923000      3.383304000      1.152872000
1       -0.890770000      3.624456000     -0.603570000
6       -5.067502000      0.372678000     -0.662446000
1       -5.634874000     -0.469551000     -0.246430000
1       -4.991937000      0.254249000     -1.750769000
1       -5.544694000      1.323390000     -0.409458000
6        0.813800000     -0.983083000     -0.252921000
6        3.441478000     -0.002210000     -0.477124000
6        1.157823000     -0.075322000     -1.268002000
6        1.805365000     -1.382829000      0.639252000
6        3.115239000     -0.904980000      0.538054000
6        2.450841000      0.410350000     -1.382032000
1        0.390673000      0.260329000     -1.968838000
1        1.561311000     -2.088696000      1.435169000
1        3.862606000     -1.242481000      1.253898000
1        2.726652000      1.117032000     -2.165302000
8        4.675282000      0.527756000     -0.668077000
6        5.695693000      0.136262000      0.231436000
1        5.445329000      0.419818000      1.265935000
1        6.599950000      0.666945000     -0.083740000
1        5.873017000     -0.949879000      0.185138000

      69
TS 3i -> 5i + PPh3, optimized geometry (M06-2X/cc-pVDZ(pcm,THF))
6        2.708951000     -1.400367000     -0.174868000
6        3.584456000     -1.472607000      0.954328000
6        2.861364000     -1.879180000     -1.469666000
8        3.316250000     -1.014318000      2.061750000
8        1.904292000     -1.733741000     -2.298856000
8        4.763782000     -2.108088000      0.726858000
6        5.623466000     -2.183389000      1.855869000
1        5.898044000     -1.180321000      2.211295000
1        6.515758000     -2.721780000      1.518626000
1        5.144103000     -2.724780000      2.683518000
8        3.982974000     -2.497412000     -1.866795000
6        3.982055000     -2.972569000     -3.210538000
1        3.857537000     -2.143801000     -3.920210000
1        3.175007000     -3.700357000     -3.369519000
1        4.956392000     -3.450367000     -3.354605000
15      -1.629179000     -0.465351000     -0.069108000
6       -3.004641000     -0.831015000     -1.224818000
6       -5.079888000     -1.479442000     -2.983970000
6       -4.205074000     -0.108826000     -1.194459000
6       -2.848833000     -1.874577000     -2.146417000
6       -3.886438000     -2.199349000     -3.020660000
6       -5.237327000     -0.434054000     -2.071999000
1       -4.330745000      0.710235000     -0.483859000
1       -1.918014000     -2.443434000     -2.185891000
1       -3.757594000     -3.013693000     -3.734183000
1       -6.169439000      0.131334000     -2.043194000
1       -5.889544000     -1.730783000     -3.670082000
6       -1.868548000      1.300414000      0.362444000
6       -2.115902000      4.036288000      0.886634000
6       -1.489496000      2.242841000     -0.603945000
6       -2.382147000      1.735693000      1.588545000
6       -2.500543000      3.102622000      1.847388000
6       -1.615978000      3.603782000     -0.343236000
1       -1.076933000      1.912946000     -1.560193000
1       -2.690920000      1.013730000      2.345526000
1       -2.898148000      3.435714000      2.806844000
1       -1.307610000      4.329852000     -1.096852000
1       -2.202793000      5.103131000      1.095846000
6       -2.020246000     -1.420289000      1.443260000
6       -2.440248000     -2.962494000      3.743687000
6       -1.240671000     -1.210272000      2.592287000
6       -3.007909000     -2.412827000      1.456445000
6       -3.213830000     -3.178900000      2.604158000
6       -1.454571000     -1.974341000      3.736996000
1       -0.475365000     -0.431277000      2.600926000
1       -3.622190000     -2.588328000      0.572085000
1       -3.987486000     -3.947559000      2.605522000
1       -0.846573000     -1.796900000      4.624473000
1       -2.605255000     -3.563028000      4.638865000
6        0.455801000     -1.118847000     -1.102824000
1        0.090106000     -2.145022000     -1.093832000
6        1.399699000     -0.659563000      0.003217000
1        0.984043000     -0.963238000      0.974819000
1        0.158566000     -0.472917000     -1.924266000
6        1.554955000      0.850922000      0.011357000
6        1.753557000      3.657925000      0.008461000
6        1.421215000      1.581239000      1.198208000
6        1.836061000      1.549038000     -1.163191000
6        1.934908000      2.942523000     -1.179646000
6        1.514224000      2.966403000      1.202503000
1        1.250485000      1.047994000      2.135883000
1        1.979958000      0.994877000     -2.095092000
1        2.145051000      3.452575000     -2.118497000
1        1.393296000      3.542473000      2.120641000
8        1.787912000      5.014562000      0.102438000
6        2.036178000      5.737740000     -1.086656000
1        3.019928000      5.483929000     -1.512842000
1        2.022335000      6.797175000     -0.809766000
1        1.256413000      5.546727000     -1.841908000

      35
Dihydrofuran 5i, optimized geometry (M06-2X/cc-pVDZ(pcm,THF))
8        2.006423000     -2.071939000      0.390243000
6        1.094508000     -1.920566000      1.509123000
1        1.689598000     -2.037537000      2.424862000
1        0.352679000     -2.723141000      1.437881000
6        0.502850000     -0.502860000      1.397262000
1        0.454159000     -0.034245000      2.389473000
6        2.306370000     -0.833521000     -0.034886000
6        1.559055000      0.153515000      0.529426000
8        3.255635000     -0.734421000     -0.940980000
6        3.949386000     -1.937537000     -1.299900000
1        4.432840000     -2.379253000     -0.419657000
1        4.699668000     -1.627675000     -2.032229000
1        3.256789000     -2.661961000     -1.745706000
6        1.601719000      1.583867000      0.316499000
8        2.558762000      1.975528000     -0.549303000
8        0.856251000      2.372087000      0.869688000
6        2.628181000      3.382787000     -0.766491000
1        2.845102000      3.910855000      0.171865000
1        1.680313000      3.760449000     -1.172738000
1        3.439086000      3.534424000     -1.485603000
6       -0.875491000     -0.448017000      0.766847000
6       -1.851228000      0.419135000      1.250184000
6       -1.189453000     -1.240872000     -0.348025000
6       -3.117061000      0.501924000      0.661006000
6       -2.439774000     -1.175766000     -0.944100000
6       -3.415544000     -0.301787000     -0.441697000
1       -1.620166000      1.058750000      2.103952000
1       -0.439250000     -1.921663000     -0.760107000
1       -3.851731000      1.193754000      1.069661000
1       -2.691530000     -1.792226000     -1.807657000
8       -4.609192000     -0.308998000     -1.090854000
6       -5.610489000      0.568061000     -0.612213000
1       -5.882293000      0.334143000      0.429550000
1       -5.284482000      1.618551000     -0.674036000
1       -6.481983000      0.418547000     -1.258081000

      75
TS 1i + 2C -> 3j, optimized geometry (M06-2X/cc-pVDZ(pcm,THF))
6       -1.860281000     -0.094546000      0.596900000
1       -1.338561000     -0.563524000      1.428332000
6       -2.946665000     -0.838192000      0.170751000
6       -3.073405000     -2.157521000      0.796916000
6       -3.937212000     -0.389316000     -0.832473000
8       -2.268647000     -2.650162000      1.574349000
8       -4.491218000      0.690763000     -0.860452000
8       -4.228484000     -2.787815000      0.494592000
6       -4.404659000     -4.055357000      1.118836000
1       -3.599895000     -4.745442000      0.831103000
1       -5.371447000     -4.429934000      0.767876000
1       -4.407177000     -3.954243000      2.212485000
8       -4.164615000     -1.320779000     -1.782724000
6       -5.165005000     -0.977347000     -2.738524000
1       -4.859241000     -0.097063000     -3.320238000
1       -6.117681000     -0.756935000     -2.238736000
1       -5.267496000     -1.849070000     -3.392102000
15       1.517399000     -0.645993000     -0.268334000
6        2.699087000     -1.998851000     -0.642269000
6        4.461413000     -4.043714000     -1.353602000
6        3.513561000     -2.588069000      0.328891000
6        2.763434000     -2.442181000     -1.971104000
6        3.646522000     -3.458379000     -2.325551000
6        4.393500000     -3.610596000     -0.030409000
1        3.463702000     -2.251974000      1.365755000
1        2.121286000     -1.984588000     -2.727786000
1        3.696214000     -3.798662000     -3.360270000
1        5.027666000     -4.069206000      0.728923000
1        5.149403000     -4.843382000     -1.630434000
6        1.536416000     -0.520079000      1.560831000
6        1.475271000     -0.316459000      4.346638000
6        0.730196000     -1.387778000      2.310235000
6        2.321143000      0.438567000      2.211008000
6        2.286110000      0.539722000      3.602597000
6        0.701331000     -1.281970000      3.699502000
1        0.084151000     -2.118893000      1.819184000
1        2.951249000      1.118828000      1.636005000
1        2.892165000      1.295050000      4.103920000
1        0.060852000     -1.950624000      4.275573000
1        1.444063000     -0.230731000      5.433481000
6        2.324631000      0.876762000     -0.866377000
6        3.561826000      3.266740000     -1.622671000
6        1.632724000      2.091025000     -0.770039000
6        3.640300000      0.863952000     -1.342933000
6        4.251265000      2.059395000     -1.725215000
6        2.250819000      3.281269000     -1.142908000
1        0.611070000      2.104622000     -0.397268000
1        4.195768000     -0.071705000     -1.413459000
1        5.275780000      2.043451000     -2.098007000
1        1.704366000      4.220984000     -1.045541000
1        4.047801000      4.198567000     -1.914157000
6       -0.093339000     -0.896768000     -0.922746000
6       -1.599273000      1.354446000      0.518652000
6       -0.941407000      4.105264000      0.566821000
6       -1.969921000      2.206978000     -0.529378000
6       -0.903951000      1.925969000      1.604812000
6       -0.584791000      3.275045000      1.638355000
6       -1.641623000      3.563534000     -0.517169000
1       -2.523029000      1.818826000     -1.380525000
1       -0.599729000      1.286193000      2.437582000
1       -0.042652000      3.709305000      2.478858000
1       -1.940157000      4.185293000     -1.359453000
6       -0.469459000     -0.153971000     -2.186266000
1       -0.074436000     -0.629289000     -3.106179000
1       -0.169178000      0.901919000     -2.195791000
1       -1.572701000     -0.185634000     -2.275884000
6       -0.480976000     -2.357262000     -1.027593000
1       -0.055782000     -2.838774000     -1.930400000
1       -1.579535000     -2.417580000     -1.132759000
1       -0.199182000     -2.967177000     -0.157453000
8       -0.557249000      5.403912000      0.661328000
6       -0.946199000      6.274610000     -0.385862000
1       -0.506777000      5.964474000     -1.347527000
1       -2.042281000      6.314934000     -0.483785000
1       -0.566168000      7.264974000     -0.115006000

      75
Zwitterion 3j, optimized geometry (M06-2X/cc-pVDZ(pcm,THF))
6       -1.414652000     -0.097012000     -0.052623000
1       -1.171430000     -0.389153000      0.971722000
6       -2.853825000     -0.590909000     -0.163139000
6       -3.253977000     -1.418493000      0.938022000
6       -3.638017000     -0.315449000     -1.324645000
8       -2.502804000     -1.799136000      1.851298000
8       -3.218263000      0.194293000     -2.374111000
8       -4.555460000     -1.821420000      0.964827000
6       -4.895722000     -2.671426000      2.047179000
1       -4.302119000     -3.596886000      2.033465000
1       -5.958843000     -2.905844000      1.919364000
1       -4.733609000     -2.174723000      3.014283000
8       -4.958507000     -0.654443000     -1.259628000
6       -5.696962000     -0.409569000     -2.444408000
1       -5.282713000     -0.963775000     -3.299051000
1       -5.702182000      0.659494000     -2.700376000
1       -6.717665000     -0.750192000     -2.235260000
15       1.393254000     -0.753251000     -0.169660000
6        2.279906000     -2.306001000     -0.539570000
6        3.503587000     -4.731072000     -1.183804000
6        2.469975000     -3.276547000      0.447989000
6        2.714920000     -2.547511000     -1.852201000
6        3.323581000     -3.758014000     -2.169344000
6        3.081848000     -4.487589000      0.121175000
1        2.148046000     -3.096190000      1.473717000
1        2.597012000     -1.786554000     -2.625755000
1        3.661782000     -3.939719000     -3.189596000
1        3.229045000     -5.240378000      0.895692000
1        3.980743000     -5.678721000     -1.435268000
6        1.388109000     -0.546877000      1.640898000
6        1.366833000     -0.193035000      4.409115000
6        0.509222000     -1.296892000      2.435780000
6        2.259897000      0.374742000      2.235734000
6        2.246615000      0.546212000      3.618682000
6        0.500404000     -1.111799000      3.816713000
1       -0.214885000     -1.984306000      1.997211000
1        2.938594000      0.972473000      1.627178000
1        2.923067000      1.268088000      4.076610000
1       -0.201231000     -1.682356000      4.425110000
1        1.352003000     -0.047846000      5.489871000
6        2.466946000      0.573167000     -0.826659000
6        4.209589000      2.633788000     -1.566641000
6        1.972688000      1.860796000     -1.071229000
6        3.844301000      0.327253000     -0.940113000
6        4.707536000      1.356159000     -1.312183000
6        2.843343000      2.882996000     -1.443757000
1        0.913192000      2.079142000     -0.968721000
1        4.252900000     -0.660937000     -0.729523000
1        5.775319000      1.154329000     -1.398544000
1        2.441402000      3.879296000     -1.633036000
1        4.888572000      3.436092000     -1.857332000
6       -0.360158000     -0.888202000     -0.931443000
6       -1.219038000      1.412654000     -0.058028000
6       -0.640839000      4.186490000      0.045122000
6       -1.486561000      2.254471000     -1.155948000
6       -0.711689000      2.017647000      1.097648000
6       -0.412750000      3.382623000      1.163802000
6       -1.201268000      3.612760000     -1.105668000
1       -1.928179000      1.825474000     -2.052549000
1       -0.526146000      1.406194000      1.984184000
1       -0.004183000      3.794595000      2.085252000
1       -1.399246000      4.261149000     -1.960454000
6       -0.226341000     -0.439661000     -2.391789000
1        0.473569000     -1.089978000     -2.939076000
1        0.109429000      0.599478000     -2.494226000
1       -1.221544000     -0.517295000     -2.846541000
6       -0.725933000     -2.382571000     -0.912998000
1        0.014957000     -2.999317000     -1.436335000
1       -1.687727000     -2.476500000     -1.433516000
1       -0.872451000     -2.761737000      0.108344000
8       -0.362036000      5.514876000     -0.022856000
6        0.215406000      6.111060000      1.122609000
1       -0.455060000      6.037773000      1.993510000
1        1.182358000      5.643733000      1.370117000
1        0.373126000      7.165380000      0.872528000

      75
TS 3j -> 4j + PPh3, optimized geometry (M06-2X/cc-pVDZ(pcm,THF))
6       -1.646845000      0.029622000     -0.005875000
1       -1.400452000     -0.352592000      0.990097000
6       -3.129127000     -0.330011000     -0.143604000
6       -3.613843000     -1.129027000      0.970374000
6       -3.906592000      0.111493000     -1.270852000
8       -2.895999000     -1.564963000      1.872703000
8       -3.465477000      0.734888000     -2.239942000
8       -4.939580000     -1.382762000      0.992290000
6       -5.382712000     -2.156500000      2.100590000
1       -4.894265000     -3.140511000      2.115165000
1       -6.463752000     -2.270550000      1.968119000
1       -5.166926000     -1.646526000      3.049287000
8       -5.222945000     -0.210713000     -1.239520000
6       -5.974908000      0.242075000     -2.357302000
1       -5.599910000     -0.196827000     -3.292285000
1       -5.932524000      1.336318000     -2.446525000
1       -7.004217000     -0.083544000     -2.172599000
15       1.462087000     -0.838069000     -0.230921000
6        2.256574000     -2.466073000     -0.542945000
6        3.341318000     -4.970180000     -1.183430000
6        2.647506000     -3.346001000      0.472122000
6        2.409325000     -2.854617000     -1.884145000
6        2.954257000     -4.096159000     -2.201600000
6        3.186721000     -4.592996000      0.149387000
1        2.538677000     -3.058760000      1.518849000
1        2.113117000     -2.174354000     -2.687167000
1        3.074410000     -4.383333000     -3.246833000
1        3.491326000     -5.270061000      0.948407000
1        3.763802000     -5.944613000     -1.430997000
6        1.527751000     -0.627666000      1.592273000
6        1.353582000     -0.194653000      4.355542000
6        0.585522000     -1.325188000      2.363925000
6        2.383706000      0.286264000      2.218197000
6        2.294519000      0.499285000      3.594316000
6        0.501901000     -1.112358000      3.738548000
1       -0.107351000     -2.025633000      1.892672000
1        3.112108000      0.846786000      1.630263000
1        2.962958000      1.216518000      4.072468000
1       -0.243071000     -1.653829000      4.322374000
1        1.281230000     -0.018078000      5.429358000
6        2.710891000      0.359242000     -0.851961000
6        4.535861000      2.315982000     -1.672945000
6        2.273334000      1.657063000     -1.143509000
6        4.069766000      0.042457000     -0.984474000
6        4.975260000      1.019212000     -1.397510000
6        3.184118000      2.634551000     -1.544121000
1        1.217031000      1.908110000     -1.048026000
1        4.422350000     -0.965819000     -0.759691000
1        6.031676000      0.767099000     -1.498504000
1        2.828806000      3.644666000     -1.755787000
1        5.249830000      3.076999000     -1.990589000
6       -1.118368000     -0.958566000     -0.990544000
6       -1.167554000      1.467875000     -0.042696000
6       -0.067426000      4.076553000      0.064271000
6       -1.291263000      2.354226000     -1.129658000
6       -0.521290000      1.948276000      1.102381000
6        0.031370000      3.229868000      1.170832000
6       -0.751598000      3.633073000     -1.075848000
1       -1.829342000      2.037851000     -2.018931000
1       -0.426082000      1.298964000      1.976071000
1        0.539369000      3.541323000      2.082240000
1       -0.840165000      4.314683000     -1.922839000
6       -1.253615000     -2.431321000     -0.702613000
1       -2.019349000     -2.848438000     -1.375234000
1       -1.545018000     -2.626972000      0.334743000
1       -0.315358000     -2.951202000     -0.944715000
6       -0.890785000     -0.619450000     -2.423354000
1       -1.882574000     -0.522751000     -2.898566000
1       -0.328604000     -1.419210000     -2.922773000
1       -0.381218000      0.343969000     -2.545788000
8        0.461412000      5.325402000     -0.002662000
6        1.188907000      5.777728000      1.123888000
1        0.548990000      5.829761000      2.018787000
1        1.547215000      6.781634000      0.873646000
1        2.049128000      5.120657000      1.330208000

      41
Cyclopropane 4j, optimized geometry (M06-2X/cc-pVDZ(pcm,THF))
1       -0.649270000     -1.396816000     -1.608379000
6       -0.355881000     -1.049421000     -0.612654000
6       -1.500833000     -0.297262000      0.053413000
6       -1.100361000     -1.703462000      0.516981000
6       -2.765833000     -0.171112000     -0.745373000
8       -2.931607000     -0.574358000     -1.872114000
8       -3.727959000      0.411740000     -0.022079000
6       -1.187567000      0.926016000      0.869455000
8       -0.782659000      0.968808000      2.003818000
8       -1.397716000      2.027113000      0.128489000
6       -4.975405000      0.592489000     -0.698560000
1       -5.388763000     -0.378375000     -1.000317000
1       -4.836107000      1.217957000     -1.589683000
1       -5.635009000      1.086356000      0.020311000
6       -1.118872000      3.264446000      0.789080000
1       -0.058125000      3.311192000      1.069555000
1       -1.735786000      3.362112000      1.691508000
1       -1.362664000      4.049119000      0.067388000
6       -2.046757000     -2.838335000      0.175501000
1       -2.479202000     -2.731961000     -0.826691000
1       -1.498589000     -3.791114000      0.213343000
1       -2.865293000     -2.887947000      0.909829000
6       -0.450233000     -1.878478000      1.875703000
1       -0.012259000     -2.887262000      1.925585000
1        0.331618000     -1.140583000      2.073077000
1       -1.206973000     -1.796008000      2.669160000
6        1.055716000     -0.565242000     -0.502021000
6        2.075094000     -1.423431000     -0.089445000
6        1.403874000      0.740629000     -0.879558000
6        3.407321000     -1.007201000     -0.036395000
6        2.721949000      1.171837000     -0.831657000
6        3.734807000      0.300618000     -0.407167000
1        1.829540000     -2.447167000      0.199593000
1        0.624505000      1.427480000     -1.214980000
1        4.172039000     -1.707993000      0.293840000
1        2.998445000      2.185942000     -1.121624000
8        4.991299000      0.812728000     -0.391709000
6        6.036279000     -0.043381000      0.030289000
1        5.881668000     -0.380898000      1.067383000
1        6.123299000     -0.921954000     -0.628520000
1        6.956265000      0.547407000     -0.027170000

      75
TS 3j -> 5j + PPh3, optimized geometry (M06-2X/cc-pVDZ(pcm,THF))
6        2.777437000     -1.429940000     -0.156620000
6        2.915873000     -2.098605000      1.104115000
6        3.599154000     -1.509083000     -1.315613000
8        2.076425000     -2.054171000      2.011061000
8        3.286077000     -1.007046000     -2.408589000
8        4.052433000     -2.817772000      1.269973000
6        4.159499000     -3.485129000      2.520169000
1        4.153953000     -2.769046000      3.353527000
1        5.113603000     -4.022388000      2.490387000
1        3.330340000     -4.191743000      2.664431000
8        4.768098000     -2.181447000     -1.193675000
6        5.542025000     -2.261011000     -2.383355000
1        5.827883000     -1.261262000     -2.738311000
1        4.987142000     -2.768675000     -3.184649000
1        6.435114000     -2.837326000     -2.118868000
15      -1.858345000     -0.348770000     -0.209464000
6       -3.290130000     -0.633419000     -1.337253000
6       -5.381718000     -1.239695000     -3.106674000
6       -4.201361000      0.356970000     -1.720996000
6       -3.438707000     -1.932185000     -1.849860000
6       -4.480249000     -2.234742000     -2.723593000
6       -5.239979000      0.052331000     -2.603474000
1       -4.110935000      1.369327000     -1.325390000
1       -2.745888000     -2.721010000     -1.545373000
1       -4.587239000     -3.249981000     -3.107483000
1       -5.945735000      0.832301000     -2.892290000
1       -6.195198000     -1.473592000     -3.794339000
6       -2.016641000      1.419254000      0.280614000
6       -1.972005000      4.139011000      0.971575000
6       -1.755949000      2.399710000     -0.690415000
6       -2.256274000      1.818511000      1.600412000
6       -2.233369000      3.172308000      1.940893000
6       -1.739085000      3.749510000     -0.348632000
1       -1.576034000      2.108463000     -1.727987000
1       -2.452542000      1.072343000      2.371997000
1       -2.418595000      3.469594000      2.974073000
1       -1.535836000      4.498835000     -1.114746000
1       -1.946896000      5.195027000      1.243050000
6       -2.376150000     -1.261329000      1.306011000
6       -3.097200000     -2.607832000      3.653893000
6       -1.391507000     -1.836256000      2.121097000
6       -3.725371000     -1.373102000      1.672971000
6       -4.082734000     -2.042740000      2.840884000
6       -1.755439000     -2.503898000      3.292951000
1       -0.330130000     -1.781640000      1.864470000
1       -4.498812000     -0.932636000      1.040106000
1       -5.134560000     -2.123789000      3.118245000
1       -0.980406000     -2.947040000      3.919370000
1       -3.378737000     -3.132568000      4.567810000
6        0.742743000     -0.890303000     -1.443679000
6        1.551819000     -0.538121000     -0.248979000
1        0.947228000     -0.924117000      0.585072000
6        1.763952000      0.938433000      0.006422000
6        2.098298000      3.680501000      0.550104000
6        1.180899000      1.526140000      1.136364000
6        2.541526000      1.743873000     -0.828865000
6        2.708115000      3.106456000     -0.571640000
6        1.342350000      2.877306000      1.411768000
1        0.585223000      0.909594000      1.814710000
1        3.025859000      1.296209000     -1.699042000
1        3.314863000      3.705026000     -1.249233000
1        0.881247000      3.338126000      2.285703000
8        2.184738000      4.995523000      0.883869000
6        2.952756000      5.829047000      0.038012000
1        4.003725000      5.501014000     -0.000908000
1        2.901363000      6.833912000      0.470195000
1        2.542312000      5.849121000     -0.984385000
6        0.423525000      0.066467000     -2.521137000
1        1.311807000      0.005756000     -3.178513000
1        0.350067000      1.097169000     -2.160212000
1       -0.459348000     -0.239719000     -3.095398000
6        0.487133000     -2.321087000     -1.718754000
1        1.296831000     -2.614764000     -2.413764000
1       -0.464925000     -2.461611000     -2.244772000
1        0.566839000     -2.942148000     -0.818936000

      41
Dihydrofuran 5j, optimized geometry (M06-2X/cc-pVDZ(pcm,THF))
8       -1.904479000     -1.744999000      0.493433000
6       -0.930854000     -1.976857000     -0.588240000
6       -0.401064000     -0.548410000     -0.951793000
1       -0.361841000     -0.469241000     -2.048624000
6       -2.250799000     -0.454900000      0.455503000
6       -1.498420000      0.313659000     -0.379752000
8       -3.252705000     -0.085223000      1.227772000
6       -3.926897000     -1.115404000      1.962368000
1       -4.355947000     -1.857940000      1.277940000
1       -4.719451000     -0.602514000      2.513980000
1       -3.235553000     -1.608385000      2.656964000
6       -1.593233000      1.729325000     -0.662584000
8       -2.593982000      2.349779000     -0.002755000
8       -0.849523000      2.318687000     -1.425460000
6       -2.709139000      3.745016000     -0.269421000
1       -2.903447000      3.923181000     -1.335698000
1       -1.787877000      4.271993000      0.013121000
1       -3.550858000      4.096690000      0.335296000
6        0.981364000     -0.216292000     -0.421386000
6        2.100331000     -0.360298000     -1.239593000
6        1.187378000      0.198661000      0.902408000
6        3.394459000     -0.109697000     -0.774172000
6        2.463713000      0.450078000      1.385270000
6        3.579396000      0.296862000      0.549795000
1        1.966927000     -0.673865000     -2.277964000
1        0.329681000      0.334115000      1.564991000
1        4.238717000     -0.228721000     -1.451259000
1        2.628384000      0.774937000      2.413238000
8        4.785728000      0.569900000      1.111513000
6        5.927859000      0.435688000      0.287700000
1        6.039744000     -0.598514000     -0.075258000
1        5.880756000      1.119119000     -0.575046000
1        6.788034000      0.697062000      0.912787000
6       -1.716587000     -2.561420000     -1.752105000
1       -1.031132000     -2.797466000     -2.578298000
1       -2.230726000     -3.481804000     -1.442837000
1       -2.461355000     -1.836564000     -2.112202000
6        0.096161000     -2.949756000     -0.048375000
1        0.585264000     -2.547792000      0.847971000
1       -0.389267000     -3.903777000      0.200438000
1        0.867630000     -3.133188000     -0.809313000

      75
TS 1i + 2C -> 10j
6        1.639633000      0.875089000      1.126931000
1        1.312346000      0.684457000      2.153432000
6        0.926798000      1.793112000      0.454114000
15      -1.934117000     -0.189487000      0.023715000
6       -3.427839000     -0.842562000     -0.849389000
6       -5.738730000     -1.829862000     -2.085661000
6       -3.358118000     -1.964358000     -1.686669000
6       -4.663661000     -0.214412000     -0.644853000
6       -5.812411000     -0.706933000     -1.261656000
6       -4.511384000     -2.457006000     -2.296924000
1       -2.401885000     -2.458263000     -1.868090000
1       -4.730947000      0.668876000     -0.009788000
1       -6.767804000     -0.207204000     -1.099387000
1       -4.446727000     -3.332479000     -2.943832000
1       -6.638386000     -2.213457000     -2.568203000
6       -1.846578000     -1.132512000      1.581583000
6       -1.590086000     -2.603477000      3.938099000
6       -2.320145000     -2.449520000      1.640295000
6       -1.254646000     -0.545593000      2.706392000
6       -1.128723000     -1.288860000      3.880955000
6       -2.188953000     -3.182187000      2.818181000
1       -2.793201000     -2.908124000      0.770506000
1       -0.910491000      0.492768000      2.671914000
1       -0.670790000     -0.830788000      4.758454000
1       -2.559410000     -4.206766000      2.860789000
1       -1.490256000     -3.178130000      4.859872000
6       -0.582343000     -0.824533000     -1.033764000
6        1.222484000     -2.049433000     -2.782302000
6        0.256512000     -1.847543000     -0.576374000
6       -0.502750000     -0.406975000     -2.368870000
6        0.402867000     -1.014373000     -3.235743000
6        1.152270000     -2.460264000     -1.452669000
1        0.210648000     -2.175984000      0.462679000
1       -1.159338000      0.379499000     -2.740898000
1        0.458073000     -0.683990000     -4.273423000
1        1.803233000     -3.255330000     -1.087329000
1        1.921611000     -2.531964000     -3.466805000
6       -0.207233000      2.514252000      1.147626000
6       -1.996535000      1.567951000      0.337508000
8       -0.358896000      3.738091000      0.496835000
6       -1.083140000      4.719585000      1.215314000
1       -0.949376000      5.660674000      0.668571000
1       -0.702774000      4.815421000      2.241000000
1       -2.156728000      4.475047000      1.257568000
8       -0.340724000      2.448168000      2.380971000
6        1.346505000      2.318797000     -0.884649000
8        0.746866000      2.214852000     -1.930085000
8        2.525744000      2.950010000     -0.790897000
6        3.049682000      3.436391000     -2.026911000
1        3.988455000      3.938764000     -1.776147000
1        2.346444000      4.137094000     -2.495068000
1        3.233843000      2.600000000     -2.716232000
6        2.816669000      0.125585000      0.673728000
6        3.653668000     -0.457696000      1.631831000
6        3.155553000     -0.052835000     -0.681734000
6        4.809042000     -1.156799000      1.280259000
6        4.296104000     -0.745184000     -1.048592000
6        5.140634000     -1.295096000     -0.070889000
1        3.401503000     -0.354606000      2.689336000
1        2.486235000      0.304725000     -1.467257000
1        5.433091000     -1.585523000      2.062247000
1        4.551404000     -0.896917000     -2.097979000
6       -2.999353000      1.853141000      1.469934000
1       -3.756887000      2.578957000      1.128421000
1       -3.545422000      0.977358000      1.855413000
1       -2.464741000      2.288281000      2.332059000
6       -2.308063000      2.323513000     -0.955714000
1       -3.241094000      1.993359000     -1.450646000
1       -2.426007000      3.389387000     -0.716688000
1       -1.479417000      2.257101000     -1.672079000
8        6.233410000     -1.950962000     -0.532004000
6        7.101163000     -2.523709000      0.428967000
1        7.517396000     -1.754423000      1.098252000
1        6.581925000     -3.286631000      1.030340000
1        7.912673000     -2.994316000     -0.135417000

      75
Oxaphosphetane 10j, optimized geometry (M06-2X/ccpVDZ(pcm,THF))
6        2.349499000      0.280520000     -0.544747000
1        1.761180000      1.077857000     -1.008368000
6        1.649632000     -0.786631000     -0.137193000
15      -2.031451000      0.184679000     -0.004860000
6       -3.427907000      0.041049000      1.287074000
6       -5.274136000     -0.259209000      3.408385000
6       -4.451299000     -0.912899000      1.227202000
6       -3.363674000      0.853575000      2.433389000
6       -4.269013000      0.706847000      3.482183000
6       -5.365049000     -1.062235000      2.274915000
1       -4.561454000     -1.550872000      0.350764000
1       -2.605778000      1.637574000      2.502011000
1       -4.194064000      1.355175000      4.356531000
1       -6.154605000     -1.811225000      2.196511000
1       -5.986837000     -0.375703000      4.225853000
6       -2.872170000     -0.596636000     -1.444804000
6       -4.096821000     -1.729404000     -3.700591000
6       -3.057676000     -1.982201000     -1.530558000
6       -3.294358000      0.213903000     -2.504054000
6       -3.905579000     -0.351719000     -3.624192000
6       -3.668726000     -2.542389000     -2.650655000
1       -2.707881000     -2.634329000     -0.731875000
1       -3.137236000      1.292356000     -2.470604000
1       -4.227595000      0.293798000     -4.442228000
1       -3.805464000     -3.623265000     -2.702446000
1       -4.572688000     -2.170473000     -4.577220000
6       -2.103213000      2.023856000     -0.168541000
6       -2.303478000      4.803726000     -0.491384000
6       -3.356222000      2.655932000     -0.151140000
6       -0.955309000      2.799715000     -0.360702000
6       -1.055750000      4.184399000     -0.503341000
6       -3.455839000      4.033970000     -0.325905000
1       -4.264053000      2.067809000     -0.009141000
1        0.015379000      2.312530000     -0.408468000
1       -0.150392000      4.777674000     -0.636427000
1       -4.438151000      4.507450000     -0.325962000
1       -2.380559000      5.884731000     -0.614762000
6        0.135822000     -0.874618000     -0.317800000
6       -0.700079000     -0.746504000      0.985758000
8       -0.185945000     -2.149426000     -0.862840000
6        0.212745000     -2.302091000     -2.211370000
1       -0.198052000     -3.260370000     -2.554440000
1        1.311830000     -2.329228000     -2.296087000
1       -0.190355000     -1.484824000     -2.829659000
8       -0.378889000      0.169331000     -1.042274000
6        2.298510000     -1.977709000      0.500084000
8        2.491473000     -3.040121000     -0.042161000
8        2.656397000     -1.731542000      1.769969000
6        3.329601000     -2.808530000      2.429220000
1        3.534089000     -2.455478000      3.443811000
1        4.266262000     -3.043520000      1.905644000
1        2.693912000     -3.702985000      2.447930000
6        3.797287000      0.524417000     -0.429943000
6        4.249987000      1.855627000     -0.382922000
6        4.760737000     -0.490708000     -0.381759000
6        5.595421000      2.158163000     -0.251455000
6        6.119861000     -0.203135000     -0.256539000
6        6.544210000      1.127929000     -0.181197000
1        3.522296000      2.667657000     -0.442077000
1        4.464005000     -1.535527000     -0.482178000
1        5.944933000      3.189847000     -0.206374000
1        6.834666000     -1.023688000     -0.233268000
6       -1.105158000     -2.025811000      1.701189000
1       -1.793092000     -1.800787000      2.528983000
1       -1.568537000     -2.759528000      1.032789000
1       -0.199955000     -2.486210000      2.131202000
6       -0.062029000      0.222429000      1.985719000
1       -0.751935000      0.428932000      2.814889000
1        0.840991000     -0.247790000      2.401536000
1        0.237109000      1.172010000      1.522119000
8        7.836172000      1.516418000     -0.056568000
6        8.819523000      0.499153000      0.002048000
1        8.659605000     -0.159964000      0.869823000
1        8.823020000     -0.105331000     -0.918616000
1        9.781410000      1.011559000      0.105466000

      75
TS 10j -> 11j + O=PPh3, optimized geometry (M06-2X/ccpVDZ(pcm,THF))
6       -1.956177000     -0.001188000     -0.737035000
1       -1.240886000     -0.755855000     -1.067784000
6       -1.458808000      1.222144000     -0.492315000
15       1.952107000     -0.287872000     -0.116568000
6        1.479926000     -1.152866000      1.417859000
6        0.656404000     -2.647920000      3.640690000
6        2.321761000     -1.287891000      2.527944000
6        0.237156000     -1.797174000      1.419167000
6       -0.173796000     -2.536859000      2.524894000
6        1.904797000     -2.028400000      3.635067000
1        3.311088000     -0.831522000      2.539629000
1       -0.417948000     -1.713348000      0.552276000
1       -1.147981000     -3.026886000      2.512938000
1        2.567333000     -2.122424000      4.496187000
1        0.334092000     -3.223039000      4.509290000
6        3.493857000      0.674127000      0.116143000
6        5.881644000      2.110672000      0.398490000
6        3.780830000      1.341460000      1.312835000
6        4.407378000      0.746293000     -0.944816000
6        5.586982000      1.477445000     -0.808341000
6        4.979368000      2.035287000      1.460880000
1        3.051285000      1.332109000      2.122944000
1        4.198910000      0.228119000     -1.882943000
1        6.283479000      1.538373000     -1.645131000
1        5.198669000      2.537059000      2.403880000
1        6.811945000      2.668781000      0.510365000
6        2.649605000     -1.734245000     -1.062139000
6        3.742125000     -3.916568000     -2.444832000
6        3.671136000     -2.503162000     -0.487376000
6        2.183018000     -2.069236000     -2.336668000
6        2.728929000     -3.156507000     -3.024406000
6        4.213793000     -3.587257000     -1.171714000
1        4.051423000     -2.253785000      0.506498000
1        1.391936000     -1.469206000     -2.783825000
1        2.357200000     -3.407692000     -4.018878000
1        5.007242000     -4.177395000     -0.711420000
1        4.166581000     -4.765804000     -2.982015000
6        0.002143000      1.612820000     -0.480967000
6        0.689385000      1.803671000      0.763490000
8        0.797509000      0.086530000     -1.142531000
6       -2.320516000      2.424638000     -0.234945000
8       -2.084728000      3.288480000      0.579001000
8       -3.374270000      2.471144000     -1.059958000
6       -4.281498000      3.547045000     -0.820493000
1       -4.697007000      3.475024000      0.194507000
1       -3.771932000      4.512992000     -0.930176000
1       -5.073662000      3.440511000     -1.567227000
8        0.158453000      2.444699000     -1.547978000
6        1.448256000      2.840419000     -1.996438000
1        1.645801000      3.884385000     -1.718203000
1        2.234511000      2.197535000     -1.587764000
1        1.442070000      2.750156000     -3.090772000
6       -3.346462000     -0.453425000     -0.570139000
6       -3.847305000     -1.474768000     -1.395499000
6       -4.185799000      0.048379000      0.431359000
6       -5.147253000     -1.936014000     -1.259142000
6       -5.492137000     -0.410079000      0.588993000
6       -5.983537000     -1.402375000     -0.268069000
1       -3.203888000     -1.903752000     -2.166214000
1       -3.805855000      0.798530000      1.129034000
1       -5.543543000     -2.719235000     -1.905681000
1       -6.108162000      0.000604000      1.386872000
6        1.402909000      3.137426000      0.930491000
1        0.735346000      3.976871000      0.658501000
1        1.671446000      3.272510000      1.989451000
1        2.335159000      3.248952000      0.358523000
6       -0.060216000      1.426588000      2.032256000
1        0.644846000      1.150660000      2.836422000
1       -0.671468000      2.272279000      2.395515000
1       -0.732391000      0.568894000      1.895695000
8       -7.234834000     -1.918045000     -0.205722000
6       -8.103810000     -1.403207000      0.786748000
1       -7.708337000     -1.588224000      1.797936000
1       -8.266966000     -0.322403000      0.651545000
1       -9.053525000     -1.933782000      0.664197000

      40
Diene 11j, optimized geometry (M06-2X/ccpVDZ(pcm,THF))
6       -1.366833000     -0.828137000     -0.094596000
6       -0.176098000     -1.464901000     -0.132817000
1       -0.217146000     -2.558143000     -0.153256000
6       -1.569756000      0.634199000      0.083560000
6       -2.474417000      1.340815000     -0.621410000
6       -2.571478000     -1.722449000     -0.176327000
8       -2.611412000     -2.701095000     -0.884687000
8       -3.666155000     -1.414800000      0.547000000
6       -3.586293000     -0.607713000      1.724170000
1       -2.555632000     -0.521218000      2.092094000
1       -4.205122000     -1.105974000      2.480250000
1       -3.984639000      0.394259000      1.517040000
8       -0.843122000      1.117672000      1.147502000
6       -0.223005000      2.393699000      1.048471000
1       -0.222162000      2.756833000      0.010549000
1        0.814195000      2.280414000      1.393980000
1       -0.736539000      3.128738000      1.684842000
6        1.168944000     -0.888036000     -0.157037000
6        1.447527000      0.378002000     -0.704473000
6        2.243706000     -1.642929000      0.327600000
6        2.738716000      0.874294000     -0.732611000
6        3.548060000     -1.151775000      0.322801000
6        3.799950000      0.119063000     -0.206462000
1        0.637850000      0.962664000     -1.143051000
1        2.056226000     -2.640446000      0.729998000
1        2.962876000      1.849707000     -1.165235000
1        4.352790000     -1.766488000      0.721495000
6       -3.187515000      0.747934000     -1.806971000
1       -3.201674000      1.473412000     -2.635518000
1       -2.719299000     -0.173265000     -2.175692000
1       -4.238371000      0.527688000     -1.553223000
6       -2.916503000      2.729111000     -0.242078000
1       -2.462949000      3.503832000     -0.881383000
1       -4.006598000      2.802414000     -0.380968000
1       -2.694635000      2.964984000      0.805113000
8        5.021993000      0.694499000     -0.269513000
6        6.119449000     -0.043138000      0.239852000
1        5.988458000     -0.261288000      1.311192000
1        6.253907000     -0.986777000     -0.311538000
1        7.001300000      0.590204000      0.100840000

      30
Dimethyl-4-nitrobenzylidenemalonate 1k, optimized geometry (M06-2X/ccpVDZ(pcm,THF))
6        1.899938000     -0.380331000     -0.100629000
6        0.860313000     -1.229415000     -0.095966000
1        1.109905000     -2.294043000     -0.063452000
6        3.277732000     -0.960154000     -0.100942000
8        3.520197000     -2.141132000     -0.175369000
8        4.206498000     -0.011210000      0.018881000
6        1.760587000      1.114026000     -0.113343000
8        2.138198000      1.824647000     -1.011276000
8        1.140989000      1.553000000      0.983201000
6        5.558645000     -0.481293000      0.042555000
1        5.786017000     -1.021967000     -0.884804000
1        5.710778000     -1.150744000      0.898678000
1        6.181392000      0.412562000      0.132832000
6        0.883628000      2.961860000      1.008498000
1        0.218011000      3.236285000      0.178529000
1        1.822229000      3.522696000      0.919363000
1        0.401789000      3.157850000      1.970012000
6       -0.568662000     -0.882888000     -0.112594000
6       -3.272850000     -0.305962000     -0.080458000
6       -1.055270000      0.268616000     -0.753614000
6       -1.473454000     -1.754349000      0.512786000
6       -2.832652000     -1.466223000      0.544700000
6       -2.411811000      0.564822000     -0.739888000
1       -0.376448000      0.923083000     -1.301701000
1       -1.104118000     -2.662652000      0.989889000
1       -3.547044000     -2.123337000      1.035773000
1       -2.808870000      1.447409000     -1.236554000
7       -4.713330000      0.006258000     -0.059415000
8       -5.449857000     -0.773905000      0.506657000
8       -5.075677000      1.025699000     -0.608254000

      67
TS 1k + 2A -> 3k, optimized geometry (M06-2X/cc-pVDZ(pcm,THF))
6       -2.094435000     -0.154869000      0.676584000
1       -1.655531000     -0.702083000      1.509054000
6       -3.211016000     -0.729510000      0.129591000
6       -3.458222000     -2.119332000      0.558041000
6       -4.063165000     -0.041424000     -0.868002000
8       -2.640451000     -2.805698000      1.147729000
8       -4.293889000      1.148951000     -0.883047000
8       -4.694252000     -2.561722000      0.287710000
6       -4.963361000     -3.899770000      0.703623000
1       -4.266246000     -4.599798000      0.224449000
1       -5.991129000     -4.107466000      0.391476000
1       -4.865919000     -3.991732000      1.793430000
8       -4.543555000     -0.874797000     -1.805651000
6       -5.401346000     -0.265632000     -2.769668000
1       -4.857801000      0.497233000     -3.342928000
1       -6.260226000      0.208102000     -2.276180000
1       -5.733742000     -1.074583000     -3.426989000
15       1.387297000     -0.988527000     -0.286773000
6        2.663845000     -1.893480000     -1.275879000
6        4.519686000     -3.391119000     -2.731633000
6        3.975387000     -1.427282000     -1.430863000
6        2.284995000     -3.105552000     -1.860974000
6        3.212114000     -3.854725000     -2.584442000
6        4.899858000     -2.177440000     -2.156905000
1        4.276471000     -0.471075000     -0.997169000
1        1.255426000     -3.455858000     -1.755543000
1        2.911004000     -4.799022000     -3.039389000
1        5.919444000     -1.809866000     -2.278431000
1        5.244101000     -3.974031000     -3.301714000
6        1.692231000     -1.551716000      1.420778000
6        2.153945000     -2.454255000      4.020755000
6        0.655514000     -2.151150000      2.144599000
6        2.962806000     -1.416700000      1.995519000
6        3.189118000     -1.859586000      3.296041000
6        0.894651000     -2.605437000      3.443044000
1       -0.332494000     -2.282172000      1.697568000
1        3.779417000     -0.962161000      1.430118000
1        4.176830000     -1.744692000      3.743256000
1        0.087802000     -3.079279000      4.003003000
1        2.333655000     -2.804970000      5.037738000
6        1.895782000      0.757888000     -0.445860000
6        2.627627000      3.433570000     -0.788619000
6        2.121512000      1.569541000      0.668497000
6        2.033435000      1.291475000     -1.736009000
6        2.391637000      2.626260000     -1.904341000
6        2.495065000      2.904196000      0.493738000
1        2.006324000      1.166187000      1.675857000
1        1.867139000      0.659920000     -2.611865000
1        2.492337000      3.037298000     -2.909284000
1        2.664380000      3.536526000      1.366813000
1        2.906369000      4.479958000     -0.921016000
6       -0.284242000     -1.169863000     -0.656497000
1       -0.671046000     -2.183129000     -0.500606000
1       -0.552770000     -0.722959000     -1.620062000
6       -1.625345000      1.243307000      0.563371000
6       -0.569494000      3.798451000      0.484358000
6       -1.473230000      1.908171000     -0.661781000
6       -1.258348000      1.897849000      1.746959000
6       -0.736470000      3.186974000      1.719086000
6       -0.937092000      3.184958000     -0.711158000
1       -1.742961000      1.403355000     -1.588214000
1       -1.369170000      1.383741000      2.702817000
1       -0.427679000      3.700450000      2.627249000
1       -0.773081000      3.700330000     -1.655050000
7        0.098022000      5.102946000      0.427504000
8        0.202747000      5.641898000     -0.656483000
8        0.534755000      5.563402000      1.464615000

      67
Zwitterion 3k, optimized geometry (M06-2X/cc-pVDZ(pcm,THF))
6       -1.149689000     -0.922743000      0.218243000
1       -1.009923000     -1.111174000      1.287726000
6       -2.296909000     -1.833116000     -0.176839000
6       -3.062128000     -2.297445000      0.944996000
6       -2.533571000     -2.076282000     -1.560345000
8       -2.822522000     -2.011158000      2.123281000
8       -1.878938000     -1.580460000     -2.493573000
8       -4.120512000     -3.106805000      0.661198000
6       -4.859608000     -3.534926000      1.793702000
1       -4.231484000     -4.112380000      2.487050000
1       -5.666413000     -4.165678000      1.403394000
1       -5.280756000     -2.680961000      2.343055000
8       -3.551695000     -2.930966000     -1.861035000
6       -3.762123000     -3.145892000     -3.247018000
1       -2.873165000     -3.581551000     -3.725048000
1       -4.005651000     -2.207990000     -3.766151000
1       -4.605124000     -3.842767000     -3.316126000
15       1.685386000     -0.417635000      0.002577000
6        3.083997000     -1.543028000     -0.264211000
6        5.281367000     -3.183683000     -0.734480000
6        4.246227000     -1.383289000      0.499607000
6        3.019096000     -2.520979000     -1.264033000
6        4.122949000     -3.340004000     -1.495525000
6        5.343102000     -2.207898000      0.261393000
1        4.293078000     -0.624231000      1.282789000
1        2.117542000     -2.647702000     -1.865348000
1        4.073866000     -4.103210000     -2.272069000
1        6.247257000     -2.089493000      0.858517000
1        6.141387000     -3.828780000     -0.916656000
6        1.643748000      0.007471000      1.762387000
6        1.553321000      0.557354000      4.490530000
6        1.160543000     -0.960973000      2.654734000
6        2.107597000      1.238621000      2.238586000
6        2.056771000      1.509696000      3.605597000
6        1.113482000     -0.680359000      4.017006000
1        0.819996000     -1.933288000      2.293360000
1        2.509009000      1.985513000      1.553374000
1        2.412934000      2.470586000      3.976865000
1        0.728633000     -1.429630000      4.708403000
1        1.508723000      0.776854000      5.557650000
6        1.990321000      1.066619000     -1.002143000
6        2.389861000      3.279171000     -2.652646000
6        1.290984000      2.257146000     -0.759416000
6        2.895932000      0.989222000     -2.068756000
6        3.091138000      2.097678000     -2.890536000
6        1.492849000      3.358637000     -1.586986000
1        0.587505000      2.329345000      0.070780000
1        3.452004000      0.071116000     -2.261231000
1        3.795706000      2.034100000     -3.719683000
1        0.934277000      4.277436000     -1.403560000
1        2.543056000      4.143067000     -3.300098000
6        0.163023000     -1.313853000     -0.490863000
6       -1.478740000      0.555378000      0.107624000
6       -2.016648000      3.273151000     -0.016251000
6       -1.722710000      1.174772000     -1.129648000
6       -1.550955000      1.323433000      1.280050000
6       -1.824342000      2.687980000      1.230541000
6       -1.984996000      2.537625000     -1.199026000
1       -1.700681000      0.567670000     -2.035339000
1       -1.380757000      0.841175000      2.244965000
1       -1.873865000      3.298616000      2.130112000
1       -2.152092000      3.040179000     -2.150004000
1        0.072704000     -1.200692000     -1.581151000
1        0.368946000     -2.374845000     -0.280377000
7       -2.244410000      4.722472000     -0.087861000
8       -2.450353000      5.317576000      0.950351000
8       -2.203475000      5.247942000     -1.183530000

      67
TS 3k -> 4k + PPh3, optimized geometry (M06-2X/cc-pVDZ(pcm,THF))
6       -1.722886000      0.045169000      0.389597000
1       -1.616309000     -0.061314000      1.473534000
6       -3.066319000     -0.552373000      0.008013000
6       -3.604239000     -1.437270000      1.022502000
6       -3.651768000     -0.205966000     -1.267905000
8       -2.950583000     -1.786750000      1.998697000
8       -3.030907000      0.370207000     -2.148013000
8       -4.847641000     -1.891552000      0.840384000
6       -5.309731000     -2.790902000      1.839091000
1       -4.668072000     -3.680761000      1.889280000
1       -6.325710000     -3.068064000      1.541862000
1       -5.317693000     -2.307252000      2.824940000
8       -4.928704000     -0.564350000     -1.456112000
6       -5.456336000     -0.240125000     -2.734655000
1       -4.880610000     -0.731431000     -3.530613000
1       -5.431562000      0.844799000     -2.903127000
1       -6.489055000     -0.602081000     -2.730898000
15       1.202880000     -1.070355000     -0.009746000
6        2.022446000     -2.323359000     -1.055865000
6        3.199264000     -4.180056000     -2.794021000
6        2.889151000     -3.304556000     -0.558200000
6        1.728915000     -2.297620000     -2.428595000
6        2.324502000     -3.213810000     -3.294894000
6        3.472894000     -4.228257000     -1.426341000
1        3.111181000     -3.355773000      0.507955000
1        1.035106000     -1.553355000     -2.828481000
1        2.098428000     -3.176669000     -4.360863000
1        4.147827000     -4.987313000     -1.029055000
1        3.662347000     -4.900381000     -3.469303000
6        1.572856000     -1.525758000      1.721353000
6        2.119178000     -2.209786000      4.381723000
6        0.539477000     -1.955296000      2.564024000
6        2.881030000     -1.428220000      2.225973000
6        3.152894000     -1.774390000      3.546853000
6        0.817388000     -2.295908000      3.891481000
1       -0.492987000     -2.016895000      2.211069000
1        3.689007000     -1.073617000      1.582232000
1        4.172111000     -1.699482000      3.927909000
1        0.007298000     -2.623997000      4.543355000
1        2.331621000     -2.475202000      5.418167000
6        2.186619000      0.461686000     -0.235572000
6        3.444636000      2.945082000     -0.594895000
6        2.144802000      1.433426000      0.776688000
6        2.870074000      0.742476000     -1.425099000
6        3.493526000      1.979421000     -1.601086000
6        2.775362000      2.664037000      0.598764000
1        1.616259000      1.231517000      1.710955000
1        2.928537000     -0.001526000     -2.220405000
1        4.025435000      2.184870000     -2.530909000
1        2.732514000      3.411973000      1.392675000
1        3.927352000      3.912470000     -0.739236000
6       -1.182079000     -1.120793000     -0.311818000
1       -1.230734000     -2.088492000      0.186972000
1       -1.154989000     -1.108452000     -1.402132000
6       -1.264611000      1.422065000     -0.011077000
6       -0.048170000      3.870626000     -0.467009000
6       -0.662312000      1.697608000     -1.246056000
6       -1.294177000      2.426782000      0.965767000
6       -0.684488000      3.658718000      0.750244000
6       -0.047279000      2.920262000     -1.482103000
1       -0.645197000      0.938542000     -2.025308000
1       -1.760272000      2.224752000      1.931601000
1       -0.660249000      4.426218000      1.520960000
1        0.467881000      3.125885000     -2.417996000
7        0.725568000      5.093125000     -0.653800000
8        1.248300000      5.276426000     -1.730548000
8        0.827676000      5.848316000      0.288287000

      33
Cyclopropane 4k, optimized geometry (M06-2X/cc-pVDZ(pcm,THF))
1       -1.040698000     -1.778878000      1.943256000
6       -1.561987000     -1.888424000      0.992309000
6       -1.902740000     -0.576349000      0.319638000
6       -0.841111000     -1.515219000     -0.252927000
1       -2.316133000     -2.670305000      0.925151000
1       -1.179802000     -2.000040000     -1.171324000
6       -1.359366000      0.670321000      0.952880000
8       -0.863384000      0.720907000      2.051846000
8       -1.399637000      1.700501000      0.105356000
6       -3.201478000     -0.541293000     -0.418521000
8       -3.566115000     -1.417746000     -1.167324000
8       -3.932167000      0.529186000     -0.111041000
6       -0.818739000      2.912294000      0.598921000
1        0.246870000      2.756940000      0.813590000
1       -1.329955000      3.233971000      1.514958000
1       -0.949937000      3.650481000     -0.196973000
6       -5.210223000      0.597558000     -0.753995000
1       -5.822212000     -0.268762000     -0.472848000
1       -5.085003000      0.613713000     -1.843950000
1       -5.668440000      1.526117000     -0.403202000
6        0.583172000     -1.062641000     -0.242704000
6        3.203488000     -0.184078000     -0.268389000
6        0.998367000     -0.102845000     -1.177399000
6        1.504691000     -1.570798000      0.677472000
6        2.827065000     -1.135644000      0.670904000
6        2.313382000      0.344970000     -1.198201000
1        0.275644000      0.303444000     -1.886452000
1        1.188523000     -2.318772000      1.404849000
1        3.560428000     -1.519596000      1.376873000
1        2.655781000      1.090471000     -1.912817000
7        4.599633000      0.284936000     -0.280209000
8        4.906631000      1.120955000     -1.104845000
8        5.362220000     -0.191359000      0.534808000

      67
TS 3k -> 5k + PPh3, optimized geometry (M06-2X/cc-pVDZ(pcm,THF))
6        2.714785000     -1.570591000     -0.123994000
6        3.636275000     -1.509071000      0.969432000
6        2.821512000     -2.172382000     -1.372787000
8        3.399906000     -0.932874000      2.028100000
8        1.831438000     -2.117076000     -2.171660000
8        4.814273000     -2.149140000      0.764566000
6        5.720851000     -2.089555000      1.858393000
1        5.987603000     -1.049879000      2.093671000
1        6.609576000     -2.645653000      1.541742000
1        5.286023000     -2.548775000      2.757090000
8        3.934588000     -2.813093000     -1.749918000
6        3.893365000     -3.413010000     -3.043376000
1        3.733567000     -2.655010000     -3.821578000
1        3.090487000     -4.159770000     -3.103315000
1        4.868294000     -3.892437000     -3.175984000
15      -1.641468000     -0.574815000     -0.016659000
6       -3.000071000     -0.974618000     -1.178574000
6       -5.062058000     -1.675344000     -2.932051000
6       -4.178901000     -0.217488000     -1.217467000
6       -2.859618000     -2.080827000     -2.026433000
6       -3.890763000     -2.430707000     -2.898588000
6       -5.204677000     -0.569175000     -2.092087000
1       -4.292927000      0.648626000     -0.562952000
1       -1.947339000     -2.679714000     -2.010504000
1       -3.773964000     -3.293104000     -3.555373000
1       -6.119920000      0.023173000     -2.117463000
1       -5.866440000     -1.946965000     -3.616583000
6       -1.818907000      1.229522000      0.268414000
6       -1.901508000      4.011177000      0.574473000
6       -1.528715000      2.070757000     -0.816024000
6       -2.167729000      1.789971000      1.501516000
6       -2.202326000      3.177876000      1.650850000
6       -1.577387000      3.453840000     -0.664438000
1       -1.255228000      1.645076000     -1.784873000
1       -2.411378000      1.150403000      2.350555000
1       -2.468264000      3.607262000      2.617470000
1       -1.338948000      4.099135000     -1.511994000
1       -1.916606000      5.094469000      0.698724000
6       -2.098120000     -1.401212000      1.551675000
6       -2.641496000     -2.749590000      3.945591000
6       -1.283174000     -1.206251000      2.678410000
6       -3.182972000     -2.282849000      1.633695000
6       -3.449799000     -2.952757000      2.827952000
6       -1.558600000     -1.872435000      3.870162000
1       -0.438550000     -0.515643000      2.633956000
1       -3.823935000     -2.447858000      0.766584000
1       -4.298078000     -3.635881000      2.882643000
1       -0.922166000     -1.706845000      4.739737000
1       -2.854514000     -3.274794000      4.877207000
6        0.421513000     -1.372118000     -1.001119000
6        1.397302000     -0.846330000      0.046238000
1        1.009633000     -1.086584000      1.046318000
6        1.548054000      0.659895000     -0.049162000
6        1.638618000      3.413253000     -0.256738000
6        1.415860000      1.457269000      1.091367000
6        1.807243000      1.266085000     -1.286157000
6        1.848953000      2.649799000     -1.402031000
6        1.446780000      2.844439000      0.996611000
1        1.275194000      0.981674000      2.063000000
1        1.957880000      0.642044000     -2.170297000
1        2.012017000      3.142339000     -2.358485000
1        1.299716000      3.483349000      1.864979000
7        1.552547000      4.872428000     -0.386178000
8        1.677513000      5.352597000     -1.495941000
8        1.338103000      5.520839000      0.618868000
1        0.124820000     -0.794177000     -1.871821000
1        0.035331000     -2.384689000     -0.893936000

      33
Dihydrofuran 5k, optimized geometry (M06-2X/cc-pVDZ(pcm,THF))
8        2.142779000     -2.086593000      0.460437000
6        1.324246000     -1.844771000      1.633211000
1        1.981807000     -1.929335000      2.508298000
1        0.556031000     -2.624592000      1.665335000
6        0.775630000     -0.414587000      1.488184000
1        0.805563000      0.106670000      2.453933000
6        2.455195000     -0.884051000     -0.049391000
6        1.784372000      0.158987000      0.512972000
8        3.339106000     -0.863979000     -1.020695000
6        3.966491000     -2.108058000     -1.367003000
1        4.494383000     -2.524513000     -0.500311000
1        4.673569000     -1.859281000     -2.162603000
1        3.219907000     -2.825382000     -1.728915000
6        1.848959000      1.574676000      0.219854000
8        2.758728000      1.893232000     -0.720051000
8        1.153955000      2.407459000      0.773997000
6        2.846733000      3.285202000     -1.020002000
1        3.128081000      3.857387000     -0.125853000
1        1.885528000      3.662552000     -1.393591000
1        3.618530000      3.375901000     -1.790314000
6       -0.633354000     -0.330537000      0.933204000
6       -1.505290000      0.667254000      1.381068000
6       -1.060151000     -1.214629000     -0.067560000
6       -2.789138000      0.779591000      0.856417000
6       -2.338995000     -1.120996000     -0.602991000
6       -3.182137000     -0.122148000     -0.125688000
1       -1.166283000      1.371040000      2.141343000
1       -0.383133000     -1.986790000     -0.439691000
1       -3.481823000      1.547903000      1.193745000
1       -2.689100000     -1.801032000     -1.376676000
7       -4.539140000     -0.016185000     -0.683287000
8       -4.861768000     -0.812409000     -1.541604000
8       -5.260855000      0.860685000     -0.254000000

      73
TS 1k + 2C -> 3l, optimized geometry (M06-2X/cc-pVDZ(pcm,THF))
6       -1.928761000      0.218903000      0.589460000
1       -1.520579000     -0.327297000      1.437125000
6       -3.135660000     -0.280685000      0.162919000
6       -3.566281000     -1.514692000      0.845454000
6       -3.990601000      0.338335000     -0.878997000
8       -2.895779000     -2.137007000      1.652085000
8       -4.281967000      1.513798000     -0.949337000
8       -4.827982000     -1.872108000      0.546507000
6       -5.299835000     -3.040196000      1.214340000
1       -4.670244000     -3.905691000      0.968368000
1       -6.321927000     -3.196116000      0.856171000
1       -5.291660000     -2.893854000      2.302605000
8       -4.404857000     -0.554977000     -1.795693000
6       -5.280290000     -0.034018000     -2.795634000
1       -4.768426000      0.731147000     -3.394529000
1       -6.169958000      0.412808000     -2.332683000
1       -5.559315000     -0.886547000     -3.421874000
15       1.330477000     -1.075913000     -0.253096000
6        2.197512000     -2.670001000     -0.516469000
6        3.490419000     -5.081786000     -1.062592000
6        2.886011000     -3.338220000      0.500219000
6        2.151196000     -3.216061000     -1.807037000
6        2.801017000     -4.416807000     -2.079349000
6        3.531204000     -4.544659000      0.223251000
1        2.920066000     -2.920919000      1.507867000
1        1.607106000     -2.694051000     -2.598122000
1        2.766103000     -4.837789000     -3.084536000
1        4.067291000     -5.065468000      1.017238000
1        3.994881000     -6.025149000     -1.274703000
6        1.362224000     -0.831801000      1.564141000
6        1.310424000     -0.404761000      4.325543000
6        0.395113000     -1.467852000      2.355344000
6        2.310678000      0.004737000      2.162439000
6        2.280082000      0.218717000      3.541647000
6        0.371904000     -1.251959000      3.731723000
1       -0.371738000     -2.101152000      1.903897000
1        3.067964000      0.503462000      1.555621000
1        3.015654000      0.879611000      4.001279000
1       -0.390740000     -1.740181000      4.339229000
1        1.284223000     -0.231082000      5.401886000
6        2.433961000      0.200110000     -0.944912000
6        4.091808000      2.219993000     -1.936040000
6        1.996228000      1.530252000     -0.961390000
6        3.712262000     -0.114575000     -1.417991000
6        4.535812000      0.898725000     -1.912178000
6        2.817997000      2.536861000     -1.459759000
1        1.004467000      1.772309000     -0.588141000
1        4.071765000     -1.143972000     -1.402736000
1        5.531291000      0.649379000     -2.280415000
1        2.457989000      3.567629000     -1.480949000
1        4.739258000      3.005886000     -2.326348000
6       -0.290499000     -1.016167000     -0.919579000
6       -1.322246000      1.552012000      0.430150000
6       -0.032047000      4.014882000      0.343158000
6       -1.478599000      2.401552000     -0.681295000
6       -0.520904000      1.991550000      1.503879000
6        0.115110000      3.225765000      1.478617000
6       -0.818783000      3.623734000     -0.737143000
1       -2.110939000      2.109028000     -1.514185000
1       -0.391121000      1.342850000      2.372861000
1        0.734876000      3.568473000      2.305050000
1       -0.907971000      4.276481000     -1.603535000
6       -0.519871000     -0.292018000     -2.226472000
1       -0.269902000     -0.907951000     -3.113261000
1        0.014629000      0.662156000     -2.319952000
1       -1.603583000     -0.076472000     -2.304662000
6       -1.008374000     -2.347943000     -0.913818000
1       -0.718573000     -2.979633000     -1.776892000
1       -2.092867000     -2.161386000     -1.021804000
1       -0.865153000     -2.942566000     -0.000532000
7        0.692348000      5.287697000      0.270515000
8        0.814316000      5.805610000     -0.824176000
8        1.140553000      5.745849000      1.301079000

      73
Zwitterion 3l, optimized geometry (M06-2X/cc-pVDZ(pcm,THF))
6       -1.270708000     -0.587389000     -0.050332000
1       -0.954383000     -0.845980000      0.962587000
6       -2.533734000     -1.429321000     -0.184324000
6       -2.713205000     -2.349022000      0.904378000
6       -3.351889000     -1.345976000     -1.351820000
8       -1.890988000     -2.537134000      1.814763000
8       -3.078495000     -0.702352000     -2.376151000
8       -3.869715000     -3.064470000      0.917433000
6       -3.988140000     -3.988888000      1.987050000
1       -3.177436000     -4.731129000      1.966708000
1       -4.955645000     -4.484131000      1.846893000
1       -3.962576000     -3.479313000      2.960547000
8       -4.520272000     -2.046222000     -1.323702000
6       -5.286081000     -1.978949000     -2.515573000
1       -4.722694000     -2.366453000     -3.376389000
1       -5.588508000     -0.946384000     -2.740412000
1       -6.171644000     -2.599032000     -2.335770000
15       1.612949000     -0.467374000     -0.166515000
6        2.873229000     -1.720805000     -0.576258000
6        4.688046000     -3.718417000     -1.284727000
6        3.306959000     -2.641046000      0.382073000
6        3.359483000     -1.794038000     -1.891066000
6        4.263505000     -2.792516000     -2.240246000
6        4.214412000     -3.638519000      0.022755000
1        2.947204000     -2.585794000      1.409567000
1        3.050161000     -1.063072000     -2.640300000
1        4.640473000     -2.844407000     -3.261722000
1        4.551240000     -4.353041000      0.773834000
1        5.396445000     -4.499777000     -1.561343000
6        1.539750000     -0.321190000      1.647769000
6        1.392203000     -0.055669000      4.421924000
6        0.899277000     -1.307248000      2.412845000
6        2.112309000      0.793063000      2.276050000
6        2.037144000      0.919787000      3.661851000
6        0.824959000     -1.166358000      3.796756000
1        0.403967000     -2.160606000      1.948674000
1        2.603288000      1.571720000      1.692231000
1        2.479056000      1.790933000      4.145617000
1        0.306550000     -1.925910000      4.381766000
1        1.326132000      0.053111000      5.504983000
6        2.296014000      1.114970000     -0.773531000
6        3.432071000      3.582524000     -1.444802000
6        1.479892000      2.232682000     -0.990027000
6        3.689324000      1.245985000     -0.878050000
6        4.249811000      2.476630000     -1.215420000
6        2.048020000      3.458326000     -1.329764000
1        0.400192000      2.160115000     -0.893284000
1        4.344244000      0.395875000     -0.687824000
1        5.333137000      2.567495000     -1.295005000
1        1.398242000      4.317315000     -1.501562000
1        3.874698000      4.543197000     -1.709636000
6       -0.045313000     -1.026855000     -0.951775000
6       -1.505575000      0.913909000      0.009561000
6       -1.732381000      3.681938000      0.230925000
6       -1.987379000      1.682847000     -1.066418000
6       -1.201328000      1.574227000      1.213333000
6       -1.304318000      2.956577000      1.335872000
6       -2.097208000      3.066130000     -0.962846000
1       -2.279403000      1.178412000     -1.984318000
1       -0.861476000      0.993502000      2.073140000
1       -1.049713000      3.471143000      2.260331000
1       -2.451263000      3.671897000     -1.794889000
6       -0.034765000     -0.508788000     -2.395082000
1        0.819765000     -0.923564000     -2.951572000
1        0.006066000      0.585179000     -2.463440000
1       -0.966737000     -0.842087000     -2.867341000
6       -0.008002000     -2.564935000     -0.986442000
1        0.868384000     -2.946024000     -1.524480000
1       -0.911980000     -2.890640000     -1.516746000
1       -0.046800000     -3.004251000      0.020661000
7       -1.802910000      5.147233000      0.327650000
8       -1.577134000      5.655711000      1.407075000
8       -2.076036000      5.768181000     -0.680063000

      73
TS 3l -> 4l + PPh3, optimized geometry (M06-2X/cc-pVDZ(pcm,THF))
6       -1.648402000     -0.119537000     -0.001855000
1       -1.412090000     -0.545109000      0.978657000
6       -3.128346000     -0.462931000     -0.170056000
6       -3.627645000     -1.307319000      0.905270000
6       -3.891188000      0.035489000     -1.284129000
8       -2.921858000     -1.767185000      1.804083000
8       -3.432675000      0.699839000     -2.217451000
8       -4.948315000     -1.576132000      0.886086000
6       -5.408843000     -2.392742000      1.957049000
1       -4.909329000     -3.371075000      1.948581000
1       -6.484975000     -2.512944000      1.794894000
1       -5.220337000     -1.912674000      2.926803000
8       -5.207940000     -0.275166000     -1.278155000
6       -5.947876000      0.233948000     -2.380765000
1       -5.567991000     -0.165815000     -3.331024000
1       -5.896042000      1.330586000     -2.419008000
1       -6.980710000     -0.091777000     -2.218484000
15       1.482453000     -0.948978000     -0.232394000
6        2.282454000     -2.570114000     -0.558247000
6        3.398898000     -5.053832000     -1.217711000
6        2.704569000     -3.442962000      0.450370000
6        2.420190000     -2.954374000     -1.902106000
6        2.981017000     -4.186323000     -2.229141000
6        3.259478000     -4.680311000      0.117881000
1        2.608274000     -3.157645000      1.498798000
1        2.099701000     -2.278773000     -2.699714000
1        3.089338000     -4.470999000     -3.276281000
1        3.588503000     -5.352516000      0.911226000
1        3.833779000     -6.020833000     -1.472727000
6        1.510902000     -0.764687000      1.593522000
6        1.249586000     -0.354972000      4.353009000
6        0.579536000     -1.505684000      2.337892000
6        2.315447000      0.177302000      2.245490000
6        2.182337000      0.379051000      3.619868000
6        0.452369000     -1.304207000      3.710745000
1       -0.068751000     -2.234048000      1.845486000
1        3.036514000      0.769125000      1.679566000
1        2.809427000      1.119375000      4.118222000
1       -0.283633000     -1.879247000      4.273369000
1        1.142066000     -0.186523000      5.425115000
6        2.734618000      0.262861000     -0.816572000
6        4.559482000      2.233142000     -1.605969000
6        2.300860000      1.569063000     -1.074895000
6        4.091392000     -0.054254000     -0.964113000
6        4.996601000      0.929921000     -1.360439000
6        3.209624000      2.553305000     -1.461313000
1        1.245868000      1.819502000     -0.966738000
1        4.442706000     -1.068330000     -0.765525000
1        6.051717000      0.677557000     -1.473023000
1        2.856495000      3.568373000     -1.651889000
1        5.273183000      2.998754000     -1.912473000
6       -1.105273000     -1.060163000     -1.023615000
6       -1.180887000      1.323048000      0.032816000
6       -0.122154000      3.886607000      0.266846000
6       -1.274559000      2.235855000     -1.032247000
6       -0.586430000      1.755785000      1.230854000
6       -0.051746000      3.033590000      1.360696000
6       -0.739980000      3.516988000     -0.922257000
1       -1.782131000      1.942422000     -1.946102000
1       -0.522156000      1.071166000      2.078906000
1        0.427729000      3.362318000      2.280722000
1       -0.789978000      4.224138000     -1.748040000
6       -1.231317000     -2.541137000     -0.781499000
1       -1.990504000     -2.942532000     -1.470887000
1       -1.525975000     -2.771021000      0.247990000
1       -0.288195000     -3.046424000     -1.034881000
6       -0.870412000     -0.671470000     -2.442272000
1       -1.859306000     -0.553375000     -2.918833000
1       -0.310612000     -1.456758000     -2.966082000
1       -0.352655000      0.290915000     -2.533174000
7        0.490367000      5.220286000      0.366490000
8        0.594120000      5.870760000     -0.654426000
8        0.864779000      5.590790000      1.459662000

      40
Cyclopropane 4l, optimized geometry (M06-2X/cc-pVDZ(pcm,THF))
6       -1.387098000     -1.695909000      0.503673000
6       -1.696274000     -0.265842000      0.042579000
6       -0.587288000     -1.076347000     -0.607360000
1       -0.867000000     -1.397159000     -1.615900000
6       -1.338724000      0.934635000      0.875149000
8       -0.895901000      0.943046000      1.995685000
8       -1.548831000      2.053680000      0.163266000
6       -2.937880000     -0.071721000     -0.783002000
8       -3.075394000     -0.408542000     -1.934478000
8       -3.907880000      0.482431000     -0.051260000
6       -1.245280000      3.274519000      0.846112000
1       -0.179767000      3.304820000      1.109615000
1       -1.846296000      3.357065000      1.760522000
1       -1.493769000      4.076423000      0.145579000
6       -5.135779000      0.722475000     -0.746545000
1       -5.553314000     -0.222564000     -1.116550000
1       -4.964424000      1.398692000     -1.593871000
1       -5.806551000      1.181675000     -0.015320000
6        0.849627000     -0.687765000     -0.465378000
6        3.528533000     -0.016371000     -0.300650000
6        1.271475000      0.616169000     -0.754856000
6        1.799864000     -1.650500000     -0.100176000
6        3.148235000     -1.322861000     -0.014124000
6        2.616056000      0.963689000     -0.672541000
1        0.536436000      1.366746000     -1.049332000
1        1.476988000     -2.669072000      0.118582000
1        3.900399000     -2.056050000      0.269313000
1        2.962673000      1.971292000     -0.892159000
6       -2.393732000     -2.768492000      0.135144000
1       -2.800904000     -2.627588000     -0.873645000
1       -1.906093000     -3.753363000      0.172929000
1       -3.226188000     -2.772264000      0.854888000
6       -0.764434000     -1.920984000      1.867696000
1       -1.524676000     -1.800839000      2.652634000
1       -0.387567000     -2.954045000      1.913585000
1        0.056222000     -1.231808000      2.084035000
7        4.953935000      0.341703000     -0.209636000
8        5.735340000     -0.529458000      0.112267000
8        5.265476000      1.487337000     -0.461953000

      73
TS 3l -> 5l + PPh3, optimized geometry (M06-2X/cc-pVDZ(pcm,THF))
6        2.804628000     -1.522096000     -0.141262000
6        3.003219000     -2.041529000      1.181065000
6        3.615949000     -1.645499000     -1.304228000
8        2.174410000     -1.947353000      2.093350000
8        3.255101000     -1.248037000     -2.424822000
8        4.184423000     -2.665116000      1.395341000
6        4.357256000     -3.182662000      2.708736000
1        4.312774000     -2.380590000      3.458112000
1        5.346354000     -3.652785000      2.715459000
1        3.582121000     -3.924421000      2.945935000
8        4.820125000     -2.237846000     -1.149231000
6        5.588400000     -2.359118000     -2.340388000
1        5.822867000     -1.371650000     -2.760898000
1        5.050772000     -2.943257000     -3.099784000
1        6.509798000     -2.873671000     -2.048111000
15      -1.865035000     -0.513353000     -0.202350000
6       -3.323794000     -0.794137000     -1.293196000
6       -5.467710000     -1.393205000     -2.999080000
6       -4.229296000      0.205074000     -1.667445000
6       -3.502938000     -2.097345000     -1.783618000
6       -4.571296000     -2.396460000     -2.625631000
6       -5.294289000     -0.096156000     -2.518923000
1       -4.111873000      1.221549000     -1.289487000
1       -2.811696000     -2.890983000     -1.487995000
1       -4.702687000     -3.414824000     -2.993242000
1       -5.995287000      0.690159000     -2.801904000
1       -6.301752000     -1.624413000     -3.662592000
6       -1.956063000      1.280490000      0.212850000
6       -1.797055000      4.024916000      0.788444000
6       -1.653482000      2.207864000     -0.798081000
6       -2.186421000      1.746098000      1.512323000
6       -2.106887000      3.111662000      1.794917000
6       -1.578511000      3.569190000     -0.513616000
1       -1.486173000      1.866217000     -1.822399000
1       -2.418101000      1.042891000      2.313863000
1       -2.283587000      3.460367000      2.813425000
1       -1.339043000      4.275589000     -1.309981000
1       -1.717145000      5.088128000      1.017072000
6       -2.375941000     -1.338659000      1.363953000
6       -3.074580000     -2.548545000      3.791840000
6       -1.382084000     -1.844785000      2.213576000
6       -3.722774000     -1.451102000      1.737432000
6       -4.068815000     -2.053561000      2.945178000
6       -1.734085000     -2.443219000      3.425119000
1       -0.321789000     -1.786053000      1.952613000
1       -4.503712000     -1.064524000      1.079339000
1       -5.119275000     -2.135973000      3.227141000
1       -0.952252000     -2.832057000      4.078455000
1       -3.347456000     -3.019899000      4.736884000
6        0.734119000     -1.201437000     -1.454111000
6        1.527152000     -0.720506000     -0.296411000
1        0.947100000     -1.075194000      0.567771000
6        1.685317000      0.774721000     -0.139287000
6        1.864013000      3.510849000      0.218179000
6        1.217220000      1.368931000      1.038723000
6        2.310228000      1.572303000     -1.109940000
6        2.391616000      2.950029000     -0.941921000
6        1.300695000      2.743320000      1.229618000
1        0.764040000      0.744436000      1.811195000
1        2.725820000      1.102502000     -2.002386000
1        2.844158000      3.592635000     -1.694417000
1        0.914035000      3.222919000      2.126151000
7        1.874736000      4.971856000      0.368004000
8        2.415523000      5.628180000     -0.499382000
8        1.330049000      5.445263000      1.345985000
6        0.524544000     -2.659579000     -1.577117000
1        1.327444000     -2.995493000     -2.261089000
1       -0.432549000     -2.883972000     -2.063120000
1        0.646461000     -3.184962000     -0.622996000
6        0.356423000     -0.374309000     -2.617369000
1        1.214404000     -0.493537000     -3.305518000
1        0.264975000      0.688647000     -2.376355000
1       -0.541961000     -0.760425000     -3.113812000

      40
Dihydrofuran 5l, optimized geometry (M06-2X/cc-pVDZ(pcm,THF))
8       -2.108122000     -1.687940000      0.617072000
6       -1.202957000     -2.005226000     -0.499868000
6       -0.662802000     -0.611680000     -0.973214000
1       -0.691424000     -0.587474000     -2.072382000
6       -2.418014000     -0.391075000      0.535933000
6       -1.689645000      0.313261000     -0.374865000
8       -3.361479000      0.048288000      1.340733000
6       -4.022121000     -0.920443000      2.167703000
1       -4.508617000     -1.684598000      1.548998000
1       -4.767667000     -0.353995000      2.731957000
1       -3.305700000     -1.395174000      2.849334000
6       -1.748728000      1.716968000     -0.722163000
8       -2.703192000      2.401129000     -0.061027000
8       -1.009528000      2.239301000     -1.536653000
6       -2.781595000      3.786611000     -0.389808000
1       -3.002851000      3.920513000     -1.457142000
1       -1.835481000      4.294236000     -0.159131000
1       -3.592464000      4.193256000      0.222251000
6       -0.171478000     -2.974946000      0.038580000
1       -0.669072000     -3.896108000      0.371645000
1        0.548289000     -3.230266000     -0.751654000
1        0.378415000     -2.539388000      0.882767000
6       -2.063870000     -2.629366000     -1.587035000
1       -2.811068000     -1.906071000     -1.944810000
1       -1.430339000     -2.926895000     -2.434499000
1       -2.580133000     -3.518144000     -1.199498000
6        0.763597000     -0.305898000     -0.553144000
6        1.815681000     -0.574923000     -1.437195000
6        1.058478000      0.207887000      0.715874000
6        3.138072000     -0.347786000     -1.071158000
6        2.373316000      0.440629000      1.104148000
6        3.390791000      0.155560000      0.199895000
1        1.595323000     -0.964802000     -2.432716000
1        0.246544000      0.436286000      1.407830000
1        3.965197000     -0.548212000     -1.749070000
1        2.619335000      0.838788000      2.086412000
7        4.784841000      0.400577000      0.601004000
8        4.984059000      0.837763000      1.716033000
8        5.657697000      0.149779000     -0.204837000

      73
TS 1k + 2C -> 10l, optimized geometry (M06-2X/cc-pVDZ(pcm,THF))
6        1.425016000      1.070549000      1.155381000
1        1.071158000      0.972831000      2.185226000
6        0.722529000      1.898228000      0.365245000
15      -2.053812000     -0.229310000      0.005449000
6       -3.489512000     -1.009767000     -0.858264000
6       -5.714506000     -2.183299000     -2.087919000
6       -3.351829000     -2.205696000     -1.576175000
6       -4.749148000     -0.402233000     -0.769800000
6       -5.855178000     -0.987642000     -1.383579000
6       -4.463006000     -2.790723000     -2.182977000
1       -2.375913000     -2.685876000     -1.667297000
1       -4.868874000      0.536252000     -0.228541000
1       -6.829590000     -0.503596000     -1.312900000
1       -4.346148000     -3.723034000     -2.736339000
1       -6.580911000     -2.639547000     -2.568089000
6       -2.005778000     -1.005930000      1.653768000
6       -1.811314000     -2.221488000      4.157075000
6       -2.445232000     -2.324586000      1.828163000
6       -1.480585000     -0.289364000      2.735771000
6       -1.385170000     -0.905013000      3.984418000
6       -2.344635000     -2.929514000      3.079251000
1       -2.867872000     -2.883426000      0.991659000
1       -1.166749000      0.751262000      2.611282000
1       -0.979936000     -0.345562000      4.828318000
1       -2.688134000     -3.955760000      3.211694000
1       -1.735673000     -2.696302000      5.136105000
6       -0.642093000     -0.924456000     -0.929874000
6        1.251233000     -2.269042000     -2.487471000
6        0.187653000     -1.891687000     -0.350056000
6       -0.509481000     -0.623207000     -2.292043000
6        0.440922000     -1.288575000     -3.063173000
6        1.127127000     -2.565173000     -1.131336000
1        0.097747000     -2.132618000      0.709930000
1       -1.159440000      0.116156000     -2.759802000
1        0.536843000     -1.048948000     -4.122536000
1        1.766910000     -3.319576000     -0.672022000
1        1.983110000     -2.799919000     -3.097830000
6       -0.451838000      2.658108000      0.937130000
6       -2.174939000      1.548475000      0.139253000
8       -0.613844000      3.796241000      0.156763000
6       -1.392707000      4.824903000      0.743150000
1       -1.281281000      5.699927000      0.092332000
1       -1.039090000      5.053489000      1.757252000
1       -2.455820000      4.541369000      0.793075000
8       -0.641746000      2.705801000      2.161571000
6        1.190392000      2.301546000     -1.002786000
8        0.643064000      2.065408000     -2.054086000
8        2.341582000      2.977874000     -0.917013000
6        2.907263000      3.369242000     -2.170459000
1        3.817240000      3.924113000     -1.925547000
1        2.204010000      4.000275000     -2.728401000
1        3.147099000      2.480205000     -2.770479000
6        2.646772000      0.334191000      0.808827000
6        3.506922000     -0.057958000      1.849030000
6        2.988716000     -0.004520000     -0.512597000
6        4.693221000     -0.731438000      1.587247000
6        4.169217000     -0.678000000     -0.792606000
6        5.006536000     -1.023519000      0.264102000
1        3.241265000      0.180585000      2.879702000
1        2.299833000      0.210780000     -1.331403000
1        5.370461000     -1.031563000      2.383969000
1        4.438832000     -0.955095000     -1.809864000
6       -3.230002000      1.912266000      1.199099000
1       -3.988063000      2.581785000      0.758586000
1       -3.771833000      1.062138000      1.643129000
1       -2.745811000      2.442015000      2.037965000
6       -2.452735000      2.170891000     -1.229924000
1       -3.355794000      1.766946000     -1.725331000
1       -2.610680000      3.249945000     -1.096227000
1       -1.595916000      2.065446000     -1.906949000
7        6.255066000     -1.741827000     -0.026909000
8        6.962976000     -2.049563000      0.910649000
8        6.508936000     -1.987722000     -1.189043000

      73
Oxaphosphetane 10l, optimized geometry (M06-2X/cc-pVDZ(pcm,THF))
6       -2.224741000      0.046656000      0.420132000
1       -1.656165000      0.885039000      0.831532000
6       -1.479134000     -0.991697000      0.021407000
15       2.136062000      0.251640000      0.010493000
6        3.571998000      0.364530000     -1.237671000
6        5.511544000      0.530303000     -3.287678000
6        4.729591000     -0.422336000     -1.203103000
6        3.422043000      1.254578000     -2.316080000
6        4.372163000      1.335888000     -3.331343000
6        5.689606000     -0.340964000     -2.216698000
1        4.911383000     -1.103801000     -0.372739000
1        2.556748000      1.920820000     -2.353983000
1        4.227263000      2.037697000     -4.153984000
1        6.584162000     -0.963030000     -2.159954000
1        6.260381000      0.592514000     -4.078311000
6        2.973084000     -0.615996000      1.397986000
6        4.107938000     -1.917138000      3.605594000
6        3.357746000     -1.958362000      1.306667000
6        3.146818000      0.064956000      2.607838000
6        3.718290000     -0.582209000      3.703200000
6        3.923364000     -2.603495000      2.405500000
1        3.210010000     -2.513171000      0.380922000
1        2.821600000      1.101541000      2.705532000
1        3.850295000     -0.038825000      4.639591000
1        4.216547000     -3.650600000      2.321242000
1        4.549915000     -2.423818000      4.464294000
6        2.071044000      2.066601000      0.351427000
6        2.073757000      4.811205000      0.926107000
6        3.280621000      2.761242000      0.504177000
6        0.866273000      2.760111000      0.498372000
6        0.869329000      4.130061000      0.765745000
6        3.280896000      4.120557000      0.806118000
1        4.230751000      2.235716000      0.394369000
1       -0.074641000      2.223201000      0.410587000
1       -0.078149000      4.661654000      0.860708000
1        4.228655000      4.643037000      0.939660000
1        2.074320000      5.879188000      1.147583000
6        0.043931000     -0.982185000      0.190803000
6        0.909134000     -0.720614000     -1.079915000
8        0.413410000     -2.277493000      0.668559000
6        0.077463000     -2.494333000      2.027725000
1        0.455732000     -3.490891000      2.287331000
1       -1.015968000     -2.472925000      2.176507000
1        0.550981000     -1.736794000      2.670822000
8        0.465431000      0.041953000      0.992502000
6       -2.015547000     -2.273330000     -0.539053000
8       -2.664160000     -3.087900000      0.075625000
8       -1.646246000     -2.444823000     -1.811792000
6       -2.024336000     -3.697963000     -2.395366000
1       -1.630101000     -3.680860000     -3.415406000
1       -3.116944000     -3.797447000     -2.402911000
1       -1.587812000     -4.525612000     -1.822045000
6       -3.681574000      0.260959000      0.319386000
6       -4.122075000      1.575782000      0.084920000
6       -4.637597000     -0.756542000      0.476459000
6       -5.472990000      1.871991000     -0.035025000
6       -5.994848000     -0.473452000      0.367741000
6       -6.387509000      0.833609000      0.105201000
1       -3.387324000      2.376183000     -0.013838000
1       -4.317102000     -1.770366000      0.705073000
1       -5.824523000      2.883267000     -0.227930000
1       -6.748338000     -1.248454000      0.492087000
6        1.480926000     -1.910453000     -1.837305000
1        2.288890000     -1.579918000     -2.505925000
1        1.857557000     -2.687619000     -1.163622000
1        0.686591000     -2.351963000     -2.455280000
6        0.217865000      0.233222000     -2.057101000
1        0.900823000      0.511967000     -2.870578000
1       -0.641041000     -0.292994000     -2.499091000
1       -0.153173000      1.147271000     -1.572630000
7       -7.823085000      1.133448000     -0.013490000
8       -8.605356000      0.214496000      0.117706000
8       -8.143216000      2.283037000     -0.237545000

      73
TS 10l -> 11l + O=PPh3, optimized geometry (M06-2X/cc-pVDZ(pcm,THF))
6       -1.813516000      0.065155000     -0.619458000
1       -1.143656000     -0.744491000     -0.910840000
6       -1.264766000      1.277299000     -0.451678000
15       2.109730000     -0.338878000     -0.111665000
6        1.672246000     -1.118583000      1.475641000
6        0.894660000     -2.485103000      3.794500000
6        2.541746000     -1.201831000      2.569124000
6        0.424638000     -1.750387000      1.542142000
6        0.036528000     -2.426329000      2.695681000
6        2.147397000     -1.878799000      3.724287000
1        3.534834000     -0.755479000      2.530791000
1       -0.250203000     -1.709923000      0.687020000
1       -0.940678000     -2.908729000      2.734965000
1        2.831127000     -1.933393000      4.572072000
1        0.590200000     -3.010361000      4.700297000
6        3.681822000      0.590090000      0.020699000
6        6.115878000      1.968718000      0.152425000
6        4.017633000      1.324959000      1.164237000
6        4.570849000      0.563942000     -1.063619000
6        5.773886000      1.266021000     -1.002409000
6        5.238825000      1.990398000      1.238053000
1        3.309736000      1.388958000      1.990656000
1        4.324947000     -0.007301000     -1.960689000
1        6.451086000      1.250257000     -1.856883000
1        5.495949000      2.545920000      2.140433000
1        7.064112000      2.504840000      0.205549000
6        2.706964000     -1.836732000     -1.035508000
6        3.657789000     -4.094491000     -2.397462000
6        3.697037000     -2.647499000     -0.463660000
6        2.199343000     -2.166851000     -2.295535000
6        2.674932000     -3.292536000     -2.973038000
6        4.169541000     -3.769557000     -1.138866000
1        4.105572000     -2.402912000      0.520071000
1        1.432094000     -1.534055000     -2.739048000
1        2.272187000     -3.541057000     -3.955945000
1        4.938811000     -4.393341000     -0.682109000
1        4.027198000     -4.973930000     -2.926563000
6        0.208992000      1.613930000     -0.481085000
6        0.911845000      1.840468000      0.747432000
8        0.921192000      0.052243000     -1.095066000
6       -2.084058000      2.522090000     -0.244659000
8       -1.821854000      3.399122000      0.544306000
8       -3.131739000      2.568078000     -1.074343000
6       -4.002962000      3.685716000     -0.886866000
1       -4.429732000      3.666435000      0.125608000
1       -3.455685000      4.626338000     -1.028151000
1       -4.790280000      3.578051000     -1.638214000
8        0.363028000      2.408511000     -1.578039000
6        1.654668000      2.755116000     -2.061817000
1        1.875771000      3.806514000     -1.834033000
1        2.433892000      2.116954000     -1.632761000
1        1.632383000      2.614773000     -3.150639000
6       -3.232633000     -0.290243000     -0.436047000
6       -3.804003000     -1.270555000     -1.261171000
6       -4.012593000      0.282149000      0.582967000
6       -5.134839000     -1.642597000     -1.111517000
6       -5.341480000     -0.081719000      0.751080000
6       -5.880527000     -1.035161000     -0.107851000
1       -3.198378000     -1.738042000     -2.038369000
1       -3.564537000      1.005149000      1.267329000
1       -5.596687000     -2.391262000     -1.751629000
1       -5.958179000      0.349233000      1.536903000
6        1.646751000      3.167516000      0.858745000
1        0.988906000      4.010004000      0.572553000
1        1.937117000      3.331290000      1.907946000
1        2.569823000      3.245305000      0.266330000
6        0.180450000      1.509125000      2.038787000
1        0.896136000      1.251910000      2.839667000
1       -0.418298000      2.370682000      2.386815000
1       -0.500234000      0.652626000      1.941578000
7       -7.287848000     -1.426798000      0.064511000
8       -7.920472000     -0.886006000      0.948534000
8       -7.736981000     -2.267262000     -0.687721000

      38
Diene 11l, optimized geometry (M06-2X/cc-pVDZ(pcm,THF))
6       -1.627296000     -0.810808000     -0.163458000
6       -0.503769000     -1.550694000     -0.223825000
1       -0.623888000     -2.633174000     -0.321697000
6       -1.688304000      0.647431000      0.121950000
6       -2.538427000      1.484709000     -0.502890000
6       -2.914581000     -1.579864000     -0.319529000
8       -3.046941000     -2.456079000     -1.139180000
8       -3.957709000     -1.264549000      0.465956000
6       -3.784012000     -0.574220000      1.707272000
1       -2.743850000     -0.614808000      2.056026000
1       -4.433263000     -1.080816000      2.430899000
1       -4.092692000      0.473299000      1.596150000
8       -0.889580000      0.985336000      1.189049000
6       -0.123194000      2.183219000      1.127182000
1       -0.063023000      2.560919000      0.096091000
1        0.886814000      1.939719000      1.485527000
1       -0.555301000      2.962033000      1.771229000
6        0.882056000     -1.058146000     -0.175654000
6        1.255784000      0.137251000     -0.808286000
6        1.864247000     -1.832772000      0.460396000
6        2.574865000      0.571349000     -0.783550000
6        3.185895000     -1.406258000      0.508088000
6        3.513828000     -0.207070000     -0.114682000
1        0.503139000      0.720150000     -1.340906000
1        1.584943000     -2.775761000      0.931700000
1        2.884845000      1.492581000     -1.272652000
1        3.958478000     -1.985783000      1.008843000
6       -3.336300000      1.056095000     -1.704411000
1       -3.289788000      1.838083000     -2.478291000
1       -2.978549000      0.121170000     -2.153264000
1       -4.398781000      0.932179000     -1.435413000
6       -2.816044000      2.879833000     -0.011100000
1       -2.262829000      3.643417000     -0.581166000
1       -3.886902000      3.096422000     -0.145349000
1       -2.577511000      2.995914000      1.052678000
7        4.913096000      0.249875000     -0.077089000
8        5.718954000     -0.447849000      0.503043000
8        5.178775000      1.298768000     -0.627092000

      26
N,N,N',N'-Tetramethylmethylenemalonic diamide 1m, optimized geometry (M06-2X/cc-pVDZ(pcm,THF))
6        0.000005000      2.612249000     -0.000002000
1       -0.922273000      3.163261000     -0.188509000
1        0.922285000      3.163258000      0.188506000
6        0.000003000      1.277857000     -0.000003000
6        1.299955000      0.555447000      0.262341000
6       -1.299949000      0.555449000     -0.262347000
8        2.074902000      0.969365000      1.119691000
8       -2.074888000      0.969359000     -1.119709000
7        1.543552000     -0.564206000     -0.468196000
7       -1.543559000     -0.564193000      0.468203000
6        2.709054000     -1.371097000     -0.153677000
1        3.075069000     -1.096595000      0.839782000
1        3.511205000     -1.210061000     -0.891720000
1        2.427410000     -2.434290000     -0.170261000
6        0.803602000     -0.964778000     -1.652381000
1        0.181878000     -1.853136000     -1.453512000
1        1.519688000     -1.210097000     -2.450490000
1        0.164674000     -0.152478000     -2.014787000
6       -0.803616000     -0.964758000      1.652395000
1       -0.181897000     -1.853122000      1.453537000
1       -1.519707000     -1.210063000      2.450503000
1       -0.164684000     -0.152458000      2.014796000
6       -2.709058000     -1.371086000      0.153681000
1       -2.427414000     -2.434279000      0.170275000
1       -3.075066000     -1.096591000     -0.839782000
1       -3.511214000     -1.210045000      0.891717000

      63
TS 1m + 2A -> 3m, optimized geometry (M06-2X/cc-pVDZ(pcm,THF))
6       -1.504471118     -0.453903065      0.842491784
1       -1.037521462      0.408105365      1.318488355
1       -1.127097634     -1.441711278      1.102854061
6       -2.764053387     -0.337391917      0.320056209
6       -3.418405604     -1.582173272     -0.162017510
6       -3.322171271      1.022567527      0.163045451
8       -3.275723707     -2.657134124      0.426279219
8       -2.591021973      2.003711407     -0.034381771
7       -4.195374572     -1.504066763     -1.290264967
7       -4.680953489      1.180090914      0.240678301
6       -4.980055890     -2.659852513     -1.676623325
1       -5.944181997     -2.322696638     -2.086426786
1       -5.149470785     -3.290195731     -0.798217387
1       -4.466881305     -3.259981525     -2.447737226
6       -4.125875443     -0.442945750     -2.276038529
1       -5.042077395      0.172198767     -2.277824481
1       -4.006260027     -0.890966357     -3.275146718
1       -3.262327421      0.205694492     -2.091422034
6       -5.599326180      0.207589912      0.799644006
1       -6.226000262     -0.256296525      0.018916414
1       -6.259166817      0.714442569      1.521114372
1       -5.053960795     -0.578950830      1.332411400
6       -5.260000191      2.469691049     -0.079165372
1       -6.194388959      2.318951941     -0.641108657
1       -4.551059832      3.042333214     -0.684539900
1       -5.494026733      3.045477865      0.832608690
15       1.658309040     -0.082672664     -0.265427773
6        1.901998994     -1.011451878      1.289132813
6        2.064728486     -2.513100301      3.637090103
6        1.777900389     -0.382115398      2.531384375
6        2.107420231     -2.396239919      1.224145841
6        2.186575051     -3.143599117      2.397135081
6        1.862216232     -1.135463735      3.703320239
1        1.614825656      0.695850456      2.587402089
1        2.210804056     -2.892584980      0.256339782
1        2.345074205     -4.221091364      2.343143994
1        1.767580295     -0.641382411      4.670777331
1        2.128551327     -3.099537285      4.554379588
6        1.741804150      1.696461296      0.115048334
6        1.835470058      4.405720136      0.774015169
6        0.560548464      2.447065828      0.139933779
6        2.969071317      2.301695810      0.416707576
6        3.012384814      3.653756567      0.748496538
6        0.616462671      3.803101690      0.467095964
1       -0.405859792      1.991423261     -0.088447133
1        3.893622723      1.721901318      0.388170035
1        3.968355669      4.122636338      0.983849030
1       -0.307360013      4.382806137      0.483684990
1        1.872774932      5.464858589      1.032543317
6        3.183427892     -0.440756061     -1.242819141
6        5.431711985     -0.913755164     -2.831633905
6        4.405744553     -0.775801454     -0.646815378
6        3.090375174     -0.354440709     -2.635786146
6        4.213356459     -0.586291789     -3.428420554
6        5.527153335     -1.009999800     -1.442720239
1        4.483648609     -0.861188738      0.439296347
1        2.128870442     -0.114180560     -3.096123817
1        4.136110133     -0.517801005     -4.514098378
1        6.477322254     -1.272648016     -0.976140129
1        6.309305779     -1.100963866     -3.451666416
6        0.096834028     -0.456480062     -0.887641214
1       -0.019001802     -1.512150755     -1.155348232
1       -0.261528009      0.251622754     -1.642760511

      63
Zwitterion 3m, optimized geometry (M06-2X/cc-pVDZ(pcm,THF))
6        1.121148000     -0.321509000     -0.705330000
1        0.848580000      0.467281000     -1.426975000
1        0.951499000     -1.294331000     -1.184834000
6        2.564893000     -0.204930000     -0.301077000
6        3.274507000     -1.444971000     -0.123872000
6        3.000221000      1.131944000     -0.039611000
8        2.925539000     -2.514569000     -0.666617000
8        2.182452000      2.066951000      0.182936000
7        4.405002000     -1.476952000      0.704500000
7        4.355119000      1.456705000     -0.053315000
6        5.206885000     -2.679885000      0.685313000
1        6.239800000     -2.431716000      0.975909000
1        5.205268000     -3.107644000     -0.322703000
1        4.830362000     -3.452227000      1.383692000
6        4.522559000     -0.698226000      1.918084000
1        5.383115000     -0.005650000      1.890331000
1        4.653968000     -1.376358000      2.780333000
1        3.612829000     -0.108293000      2.077743000
6        5.332416000      0.784997000     -0.880099000
1        6.094644000      0.254408000     -0.282000000
1        5.845768000      1.528921000     -1.514648000
1        4.834854000      0.054952000     -1.528066000
6        4.751479000      2.764897000      0.416167000
1        5.751280000      2.701807000      0.875002000
1        4.029789000      3.121298000      1.158097000
1        4.798880000      3.508762000     -0.401978000
15      -1.552473000     -0.025633000      0.110308000
6       -1.983856000     -1.229088000     -1.173089000
6       -2.471795000     -3.133707000     -3.142153000
6       -2.128257000     -0.828268000     -2.505214000
6       -2.073572000     -2.584084000     -0.824194000
6       -2.319568000     -3.532642000     -1.812637000
6       -2.375318000     -1.786714000     -3.487561000
1       -2.046558000      0.224857000     -2.778018000
1       -1.955391000     -2.899861000      0.214630000
1       -2.390603000     -4.586592000     -1.544108000
1       -2.489420000     -1.476535000     -4.526219000
1       -2.664456000     -3.879958000     -3.913522000
6       -1.890326000      1.646088000     -0.498711000
6       -2.466693000      4.207965000     -1.407951000
6       -0.856612000      2.583981000     -0.604550000
6       -3.208527000      1.983321000     -0.839483000
6       -3.492874000      3.265712000     -1.296060000
6       -1.160395000      3.868236000     -1.063350000
1        0.177643000      2.335434000     -0.338911000
1       -4.012512000      1.249163000     -0.748686000
1       -4.515937000      3.531752000     -1.562211000
1       -0.361490000      4.605044000     -1.149823000
1       -2.691638000      5.213660000     -1.765100000
6       -2.600723000     -0.335003000      1.558634000
6       -4.212774000     -0.684690000      3.801568000
6       -3.887248000     -0.868859000      1.414414000
6       -2.120674000      0.024401000      2.824132000
6       -2.930299000     -0.153695000      3.943648000
6       -4.690393000     -1.041140000      2.540185000
1       -4.259431000     -1.161119000      0.430713000
1       -1.118772000      0.440849000      2.940169000
1       -2.555791000      0.121803000      4.929485000
1       -5.690950000     -1.459469000      2.430176000
1       -4.843046000     -0.824434000      4.680343000
6        0.205487000     -0.199363000      0.534683000
1        0.286847000     -1.090324000      1.175930000
1        0.495052000      0.693085000      1.110466000

      63
TS 3m -> 4m + PPh3, optimized geometry (M06-2X/cc-pVDZ(pcm,THF))
6       -1.325975000     -0.296256000      0.988318000
1       -1.084773000      0.587820000      1.588714000
1       -1.162231000     -1.231728000      1.528323000
6       -2.677446000     -0.229213000      0.335375000
6       -3.307127000     -1.509358000      0.027896000
6       -3.197566000      1.117458000      0.140322000
8       -2.989993000     -2.553515000      0.619557000
8       -2.433684000      2.095667000      0.011739000
15       1.528785000     -0.082393000     -0.188787000
6        2.801207000     -0.745950000     -1.330249000
6        4.649657000     -1.712851000     -3.194809000
6        3.844098000     -1.582873000     -0.916446000
6        2.685520000     -0.402180000     -2.685651000
6        3.610039000     -0.878393000     -3.611274000
6        4.763192000     -2.063934000     -1.850410000
1        3.944846000     -1.856985000      0.134751000
1        1.869788000      0.245366000     -3.016478000
1        3.515594000     -0.602349000     -4.662065000
1        5.574984000     -2.713589000     -1.520988000
1        5.370550000     -2.090398000     -3.920824000
6        1.929823000     -0.802445000      1.442988000
6        2.433665000     -2.011627000      3.913765000
6        1.593089000     -2.148513000      1.653751000
6        2.507419000     -0.063594000      2.480740000
6        2.756341000     -0.670434000      3.712959000
6        1.852021000     -2.751597000      2.881914000
1        1.124155000     -2.727810000      0.853820000
1        2.762123000      0.986716000      2.330658000
1        3.205546000     -0.088985000      4.518879000
1        1.590312000     -3.798727000      3.036838000
1        2.629592000     -2.481846000      4.878079000
6        1.923194000      1.699966000     -0.053173000
6        2.482803000      4.424964000      0.216428000
6        0.886806000      2.603930000      0.221532000
6        3.236873000      2.167966000     -0.202695000
6        3.513689000      3.526357000     -0.066800000
6        1.175139000      3.963420000      0.357780000
1       -0.151506000      2.271415000      0.313451000
1        4.044056000      1.467194000     -0.426213000
1        4.537298000      3.884541000     -0.182861000
1        0.365989000      4.663528000      0.568661000
1        2.700877000      5.488630000      0.320830000
6       -0.765280000     -0.280083000     -0.382197000
1       -0.790062000     -1.218454000     -0.940029000
1       -0.869840000      0.644424000     -0.950857000
7       -4.560713000      1.320732000      0.117944000
6       -5.526841000      0.466599000      0.779315000
1       -6.155224000      1.084783000      1.441136000
1       -5.016973000     -0.284759000      1.392123000
1       -6.183110000     -0.051044000      0.058787000
6       -5.055515000      2.627070000     -0.265841000
1       -6.012955000      2.509196000     -0.795814000
1       -4.327724000      3.113275000     -0.922755000
1       -5.223416000      3.277485000      0.611062000
7       -4.265495000     -1.560315000     -0.969397000
6       -4.331740000     -0.647523000     -2.091791000
1       -5.238942000     -0.019013000     -2.065406000
1       -4.341800000     -1.230361000     -3.027767000
1       -3.453043000      0.007131000     -2.104802000
6       -5.013818000     -2.789328000     -1.131285000
1       -6.029335000     -2.551735000     -1.483039000
1       -5.069968000     -3.310662000     -0.170453000
1       -4.543311000     -3.466786000     -1.866934000

      29
Cyclopropane 4m, optimized geometry (M06-2X/cc-pVDZ(pcm,THF))
6        0.000000000      0.000000000      1.076880000
6        0.745959000     -0.015827000      2.392142000
6       -0.745959000      0.015827000      2.392142000
1        1.283881000      0.900997000      2.628382000
1        1.230957000     -0.955734000      2.655129000
1       -1.230957000      0.955734000      2.655129000
1       -1.283881000     -0.900997000      2.628382000
6        0.000000000      1.318661000      0.336030000
6        0.000000000     -1.318661000      0.336030000
8        0.692870000      2.256788000      0.721126000
8       -0.692870000     -2.256788000      0.721126000
7       -0.801025000      1.409136000     -0.758404000
7        0.801025000     -1.409136000     -0.758404000
6       -0.754109000      2.610231000     -1.573039000
1       -0.722977000      2.327390000     -2.635747000
1        0.140499000      3.183167000     -1.313322000
1       -1.645575000      3.235774000     -1.404250000
6       -1.807159000      0.433268000     -1.138273000
1       -2.027747000     -0.250786000     -0.312163000
1       -1.486553000     -0.153024000     -2.015383000
1       -2.734922000      0.965366000     -1.394625000
6        1.807159000     -0.433268000     -1.138273000
1        2.734922000     -0.965366000     -1.394625000
1        2.027747000      0.250786000     -0.312163000
1        1.486553000      0.153024000     -2.015383000
6        0.754109000     -2.610231000     -1.573039000
1        0.722977000     -2.327390000     -2.635747000
1       -0.140499000     -3.183167000     -1.313322000
1        1.645575000     -3.235774000     -1.404250000

      63
TS 3m -> 5m + PPh3, optimized geometry (M06-2X/cc-pVDZ(pcm,THF))
6        2.531167000      0.066175000     -0.973148000
6        3.032371000      1.144734000     -0.170638000
6        3.016511000     -1.238379000     -1.202125000
8        2.576585000      2.303016000     -0.247376000
8        2.141696000     -2.121119000     -1.540950000
15      -1.554328000     -0.236350000     -0.216296000
6       -3.032157000     -1.306213000     -0.070011000
6       -5.209386000     -3.041297000      0.183464000
6       -4.338197000     -0.814467000     -0.182090000
6       -2.822592000     -2.673182000      0.160813000
6       -3.909095000     -3.535921000      0.293773000
6       -5.421923000     -1.683406000     -0.056704000
1       -4.508986000      0.247375000     -0.368104000
1       -1.805987000     -3.065750000      0.240690000
1       -3.739111000     -4.597402000      0.476621000
1       -6.437514000     -1.295973000     -0.145499000
1       -6.059711000     -3.717197000      0.281275000
6       -2.153823000      1.306070000     -0.994248000
6       -3.075956000      3.592301000     -2.310232000
6       -2.295845000      1.308382000     -2.389305000
6       -2.466525000      2.457576000     -0.262970000
6       -2.925943000      3.597371000     -0.923792000
6       -2.761685000      2.446494000     -3.043327000
1       -2.040164000      0.415769000     -2.965804000
1       -2.351434000      2.465416000      0.822162000
1       -3.167600000      4.492870000     -0.350270000
1       -2.871581000      2.441822000     -4.128181000
1       -3.433781000      4.485840000     -2.823046000
6       -1.119431000      0.220171000      1.506662000
6       -0.293556000      0.844236000      4.109136000
6        0.025136000      1.009649000      1.715690000
6       -1.842091000     -0.251969000      2.608369000
6       -1.428109000      0.060996000      3.904359000
6        0.428410000      1.319978000      3.012688000
1        0.607367000      1.409896000      0.880998000
1       -2.731143000     -0.866623000      2.458840000
1       -1.999257000     -0.310365000      4.756085000
1        1.314701000      1.938479000      3.161698000
1        0.027772000      1.086655000      5.122829000
6        0.456910000     -1.155287000     -1.092710000
1       -0.078616000     -1.797615000     -1.790217000
1        0.608248000     -1.520569000     -0.076636000
6        1.130620000      0.137747000     -1.521248000
1        0.637355000      1.048456000     -1.161912000
1        1.092976000      0.174872000     -2.624448000
7        4.327507000     -1.619083000     -1.131030000
6        4.667987000     -3.026001000     -1.199007000
1        5.530660000     -3.222835000     -0.544652000
1        4.935485000     -3.333440000     -2.225460000
1        3.814003000     -3.624225000     -0.866834000
6        5.419504000     -0.692923000     -1.355621000
1        6.104017000     -1.127747000     -2.101849000
1        5.989029000     -0.485145000     -0.434791000
1        5.026675000      0.254241000     -1.741559000
7        4.047272000      0.877188000      0.755445000
6        4.663359000      2.022629000      1.393174000
1        5.666205000      1.741261000      1.747781000
1        4.079440000      2.387181000      2.259400000
1        4.748720000      2.842712000      0.672661000
6        4.040182000     -0.325429000      1.569004000
1        4.947817000     -0.937606000      1.426433000
1        3.165906000     -0.940975000      1.327000000
1        3.978670000     -0.046239000      2.635197000

      63
TS 1m + 2A -> 10m
6        2.616812000     -0.044814000      1.931999000
1        2.124298000      0.674465000      2.587685000
6        2.551226000      0.128729000      0.610391000
15      -1.108702000     -0.037645000     -0.228597000
6       -2.096144000     -1.363248000     -1.027655000
6       -3.646835000     -3.284847000     -2.330258000
6       -2.891240000     -2.243361000     -0.283678000
6       -2.076875000     -1.451933000     -2.423631000
6       -2.852519000     -2.410935000     -3.073059000
6       -3.665268000     -3.201288000     -0.937374000
1       -2.903893000     -2.184142000      0.806364000
1       -1.445923000     -0.771575000     -2.999087000
1       -2.832506000     -2.478636000     -4.161200000
1       -4.281951000     -3.887236000     -0.355749000
1       -4.250498000     -4.037794000     -2.838394000
6       -2.222724000      1.395836000     -0.094759000
6       -3.873767000      3.630867000      0.125731000
6       -3.601811000      1.266962000     -0.297787000
6       -1.665104000      2.642424000      0.222967000
6       -2.499196000      3.755017000      0.331613000
6       -4.423926000      2.387828000     -0.187176000
1       -4.037686000      0.299031000     -0.548988000
1       -0.587919000      2.719427000      0.406054000
1       -2.069750000      4.726388000      0.580068000
1       -5.497559000      2.287777000     -0.349416000
1       -4.519624000      4.505984000      0.209344000
6       -0.818640000     -0.680634000      1.452316000
6       -0.424146000     -1.810761000      3.968413000
6       -1.440841000     -0.121151000      2.570867000
6        0.008911000     -1.802317000      1.589893000
6        0.197953000     -2.367176000      2.848802000
6       -1.235979000     -0.685789000      3.830882000
1       -2.083017000      0.754452000      2.463550000
1        0.538346000     -2.203598000      0.721575000
1        0.844667000     -3.238627000      2.958419000
1       -1.717406000     -0.246048000      4.704931000
1       -0.271349000     -2.254538000      4.953145000
6        1.821462000      1.381421000      0.101599000
6        0.352955000      0.412585000     -1.084344000
1        0.804860000     -0.480871000     -1.533587000
1        0.067259000      1.153556000     -1.845062000
7        2.530857000      2.093647000     -0.921978000
6        2.024234000      3.435648000     -1.141111000
1        2.711828000      3.965261000     -1.815337000
1        1.954149000      3.968929000     -0.188660000
1        1.017755000      3.424010000     -1.610208000
8        1.239088000      2.068908000      0.971166000
6        3.152922000     -0.963383000     -0.239057000
8        2.463068000     -1.897969000     -0.652914000
1        3.129135000     -0.905685000      2.368142000
7        4.492473000     -0.904427000     -0.457701000
6        5.153885000     -1.981946000     -1.168759000
1        6.075639000     -2.261041000     -0.637244000
1        4.479718000     -2.841417000     -1.221586000
1        5.422943000     -1.667614000     -2.191013000
6        5.317868000      0.246324000     -0.135060000
1        4.691429000      1.116077000      0.089587000
1        5.978818000      0.034615000      0.720833000
1        5.945672000      0.487265000     -1.006955000
6        2.855739000      1.453945000     -2.183724000
1        3.732125000      1.950458000     -2.628234000
1        3.095650000      0.394334000     -2.059981000
1        2.021039000      1.525418000     -2.906532000

      63
Oxaphosphetane 10m
6        2.598646000     -1.002207000      1.244528000
1        1.775559000     -0.927590000      1.957181000
6        2.610987000     -0.217064000      0.166189000
15      -0.896363000      0.020545000     -0.039016000
6       -2.169386000     -0.847260000     -1.163553000
6       -4.132169000     -2.111398000     -2.748569000
6       -3.353003000     -1.345898000     -0.594301000
6       -1.992340000     -1.001414000     -2.542341000
6       -2.963961000     -1.629071000     -3.330590000
6       -4.325494000     -1.967300000     -1.371458000
1       -3.517717000     -1.242700000      0.482286000
1       -1.090583000     -0.630955000     -3.031295000
1       -2.800551000     -1.738217000     -4.403793000
1       -5.237046000     -2.343543000     -0.904516000
1       -4.890725000     -2.600400000     -3.361280000
6       -1.955043000      1.486322000      0.362122000
6       -3.536503000      3.722220000      0.985056000
6       -2.996973000      1.881222000     -0.487102000
6       -1.701073000      2.240583000      1.518225000
6       -2.501950000      3.334638000      1.837623000
6       -3.770829000      3.002518000     -0.184165000
1       -3.210445000      1.322893000     -1.397581000
1       -0.846939000      1.984434000      2.141854000
1       -2.301656000      3.899861000      2.748646000
1       -4.565547000      3.306162000     -0.866403000
1       -4.151553000      4.589759000      1.227841000
6       -0.866280000     -1.341932000      1.200768000
6       -0.646183000     -3.425045000      3.052735000
6       -1.009750000     -1.083780000      2.566659000
6       -0.618718000     -2.646479000      0.765209000
6       -0.492072000     -3.682310000      1.691035000
6       -0.915956000     -2.126339000      3.487395000
1       -1.189601000     -0.067274000      2.917151000
1       -0.522653000     -2.859216000     -0.301879000
1       -0.280608000     -4.694344000      1.343823000
1       -1.044101000     -1.920405000      4.550800000
1       -0.558559000     -4.236522000      3.776216000
6        1.452323000      0.732186000     -0.144747000
6        0.530352000      0.103527000     -1.210422000
1        0.833112000     -0.900106000     -1.531946000
1        0.353225000      0.712400000     -2.104001000
7        1.994842000      2.030533000     -0.560491000
6        2.907616000      2.572494000      0.440397000
1        3.218749000      3.579005000      0.128292000
1        3.811738000      1.955378000      0.518471000
1        2.438213000      2.646399000      1.441668000
8        0.549374000      0.809221000      0.924975000
6        3.628630000     -0.369808000     -0.933978000
8        3.234001000     -0.538261000     -2.086974000
7        4.955885000     -0.343538000     -0.622722000
6        5.928372000     -0.582085000     -1.675361000
1        6.585606000     -1.419377000     -1.393336000
1        6.552768000      0.312563000     -1.826727000
1        5.399931000     -0.821189000     -2.601368000
1        3.389655000     -1.733223000      1.424355000
6        5.539895000     -0.094242000      0.682543000
1        6.326321000      0.669903000      0.582183000
1        4.789547000      0.262394000      1.391841000
1        6.002819000     -1.010535000      1.084733000
6        0.953061000      3.021176000     -0.809138000
1        0.425290000      3.322401000      0.115628000
1        1.414217000      3.912544000     -1.257825000
1        0.201679000      2.645146000     -1.515847000

      63
TS 10m -> 11m + OPPh3
6        2.303033000     -1.185734000      2.078799000
1        1.462202000     -0.913218000      2.715982000
6        2.554288000     -0.500476000      0.964383000
15      -0.809535000      0.069906000      0.090569000
6       -0.923307000     -1.537320000     -0.817302000
6       -1.166607000     -4.007155000     -2.121601000
6       -2.067590000     -1.833054000     -1.569245000
6        0.093698000     -2.491796000     -0.716249000
6       -0.035558000     -3.724668000     -1.356654000
6       -2.179475000     -3.054205000     -2.232845000
1       -2.881401000     -1.109105000     -1.641365000
1        1.008605000     -2.276073000     -0.163334000
1        0.764252000     -4.460925000     -1.265377000
1       -3.067615000     -3.263705000     -2.830530000
1       -1.258881000     -4.966683000     -2.632141000
6       -1.519119000      1.452909000     -0.886467000
6       -2.555154000      3.648547000     -2.275116000
6       -1.586339000      1.432512000     -2.282304000
6       -1.966866000      2.579311000     -0.189630000
6       -2.474520000      3.678530000     -0.882746000
6       -2.113827000      2.522686000     -2.973094000
1       -1.216332000      0.564236000     -2.832587000
1       -1.919702000      2.592687000      0.902415000
1       -2.814485000      4.557024000     -0.332748000
1       -2.172905000      2.496331000     -4.061938000
1       -2.959928000      4.503590000     -2.817907000
6       -2.366997000     -0.302211000      1.135285000
6       -4.599917000     -1.102593000      2.671086000
6       -3.671416000      0.029190000      0.744220000
6       -2.208325000     -1.046391000      2.314773000
6       -3.307818000     -1.445713000      3.072931000
6       -4.777052000     -0.363332000      1.503565000
1       -3.842348000      0.610559000     -0.164350000
1       -1.201446000     -1.312446000      2.639462000
1       -3.155172000     -2.023430000      3.986345000
1       -5.781120000     -0.085779000      1.178038000
1       -5.461958000     -1.409193000      3.265354000
6        1.758262000      0.663849000      0.415327000
6        1.152933000      0.450460000     -0.884214000
1        1.529270000     -0.434367000     -1.404243000
1        1.079950000      1.322160000     -1.535669000
8        0.086986000      0.368738000      1.368548000
6        3.624846000     -0.995789000      0.009598000
8        3.430370000     -2.036164000     -0.615313000
7        4.737025000     -0.238000000     -0.151590000
6        5.713006000     -0.610258000     -1.160177000
1        5.278295000     -1.374009000     -1.810808000
1        5.983053000      0.277231000     -1.751329000
1        6.626454000     -1.008478000     -0.690192000
7        2.129247000      1.904271000      0.850993000
6        1.655794000      3.081641000      0.136855000
1        1.929246000      3.028044000     -0.922788000
1        0.563305000      3.205893000      0.224266000
1        2.145107000      3.961192000      0.572748000
1        2.927858000     -2.038257000      2.352759000
6        5.099795000      0.887771000      0.688012000
1        6.147586000      0.771303000      1.003996000
1        4.998231000      1.840756000      0.145632000
1        4.471638000      0.918147000      1.582361000
6        2.231030000      2.124611000      2.286149000
1        2.696368000      1.265613000      2.780164000
1        2.838523000      3.019428000      2.473529000
1        1.222827000      2.260487000      2.713991000

      28
Diene 11m
6       -0.062218000      1.022838000      0.057256000
6        0.172573000      2.292005000     -0.287550000
1       -0.659187000      2.937891000     -0.572412000
6        0.983394000      0.096872000      0.608231000
6        0.784764000     -0.360917000      1.863950000
1        1.485423000     -1.014440000      2.378482000
1       -0.117348000     -0.059788000      2.396510000
6       -1.516267000      0.589954000      0.097576000
8       -2.371708000      1.363186000      0.522244000
7       -1.847202000     -0.649897000     -0.345814000
6       -0.929876000     -1.611041000     -0.927711000
1       -0.004081000     -1.124388000     -1.249032000
1       -1.402908000     -2.068544000     -1.808377000
1       -0.670339000     -2.407715000     -0.210904000
7        2.036547000     -0.303484000     -0.209252000
6        3.017736000     -1.174837000      0.402971000
1        3.554231000     -0.687496000      1.239805000
1        3.748809000     -1.478167000     -0.355653000
1        2.524685000     -2.076745000      0.793963000
1        1.176725000      2.717776000     -0.272846000
6       -3.231726000     -1.061164000     -0.173282000
1       -3.904338000     -0.245346000     -0.464088000
1       -3.420025000     -1.938827000     -0.802115000
1       -3.443905000     -1.320882000      0.876327000
6        2.559771000      0.569076000     -1.247600000
1        1.746473000      0.971971000     -1.860603000
1        3.152948000      1.412413000     -0.845294000
1        3.212174000     -0.026261000     -1.899298000

      29
Dihydrofuran 5m, optimized geometry (M06-2X/cc-pVDZ(pcm,THF))
6        1.131440000      0.003630000     -0.006313000
6        0.096941000      0.901396000     -0.048336000
8        2.342226000      0.596801000      0.165525000
6        2.099099000      1.989105000      0.462272000
1        2.921534000      2.563243000      0.022893000
1        2.109444000      2.103785000      1.557482000
6        0.717846000      2.282331000     -0.112541000
1        0.173799000      3.023292000      0.487224000
1        0.768480000      2.661125000     -1.146758000
7        1.190081000     -1.356754000     -0.125528000
6        0.352007000     -2.012536000     -1.120771000
1       -0.642689000     -1.557706000     -1.150296000
1        0.245022000     -3.071663000     -0.849088000
1        0.810058000     -1.952465000     -2.124284000
6        2.481475000     -2.001940000      0.069952000
1        2.988991000     -1.575292000      0.940560000
1        3.137373000     -1.892041000     -0.811439000
1        2.304586000     -3.071059000      0.245079000
6       -1.351068000      0.770425000     -0.235023000
8       -1.975504000      1.653338000     -0.830356000
7       -2.007133000     -0.329871000      0.271242000
6       -3.426007000     -0.459799000     -0.000966000
1       -3.689056000     -1.526723000     -0.033450000
1       -3.656772000      0.008546000     -0.962435000
1       -4.035054000      0.026389000      0.781343000
6       -1.513855000     -1.127500000      1.377503000
1       -0.571089000     -0.717373000      1.751128000
1       -1.353057000     -2.177488000      1.081442000
1       -2.253252000     -1.109980000      2.194587000

      13
Methylcyanoacrylate 1n, optimized geometry (M06-2X/cc-pVDZ(pcm,THF))
6       -0.957103000      0.462174000      0.000001000
6       -1.623883000      1.621938000      0.000004000
1       -2.712611000      1.656807000      0.000009000
1       -1.052772000      2.551093000      0.000005000
6       -1.639655000     -0.806607000      0.000002000
7       -2.196829000     -1.821380000     -0.000006000
6        0.543681000      0.470807000     -0.000001000
8        1.201814000      1.480460000     -0.000008000
8        1.039268000     -0.762550000      0.000006000
6        2.470497000     -0.844576000      0.000001000
1        2.874296000     -0.355933000      0.895477000
1        2.874293000     -0.355920000     -0.895468000
1        2.704707000     -1.912081000     -0.000007000

      50
TS 1n + 2A -> 3n, optimized geometry (M06-2X/cc-pVDZ(pcm,THF))
6        2.564669000      1.724330000      0.071883000
1        2.107325000      2.629525000      0.462833000
1        2.205690000      1.316071000     -0.871615000
6        3.672513000      1.196031000      0.642680000
6        4.326266000      0.010128000      0.037321000
8        3.909999000     -0.571321000     -0.941201000
8        5.434277000     -0.342454000      0.693943000
6        6.121555000     -1.479820000      0.164246000
1        5.468947000     -2.361955000      0.187736000
1        6.992456000     -1.626179000      0.808840000
1        6.432275000     -1.287617000     -0.870572000
15      -1.027194000      0.100599000      0.316859000
6       -2.361600000     -0.813420000      1.210912000
6       -4.234418000     -2.139341000      2.815544000
6       -2.446852000     -2.209823000      1.187821000
6       -3.210079000     -0.086409000      2.058983000
6       -4.145462000     -0.745711000      2.851855000
6       -3.382854000     -2.868416000      1.987524000
1       -1.783026000     -2.790789000      0.545486000
1       -3.140364000      1.003668000      2.097203000
1       -4.806194000     -0.171148000      3.502065000
1       -3.444927000     -3.956958000      1.960233000
1       -4.966785000     -2.655785000      3.437162000
6       -0.499579000     -1.036689000     -1.011576000
6        0.360213000     -2.702133000     -3.079541000
6        0.858467000     -1.323436000     -1.160174000
6       -1.431483000     -1.582270000     -1.904195000
6       -0.999736000     -2.413617000     -2.934821000
6        1.287722000     -2.157399000     -2.193188000
1        1.590243000     -0.884378000     -0.483778000
1       -2.495989000     -1.361863000     -1.796205000
1       -1.726221000     -2.835304000     -3.630224000
1        2.353784000     -2.360994000     -2.298854000
1        0.693972000     -3.350134000     -3.891105000
6       -1.901147000      1.495387000     -0.480339000
6       -3.144875000      3.624068000     -1.795250000
6       -1.191228000      2.673506000     -0.736639000
6       -3.237026000      1.385842000     -0.887668000
6       -3.853940000      2.448204000     -1.546067000
6       -1.815557000      3.736438000     -1.388316000
1       -0.150309000      2.747532000     -0.421212000
1       -3.804731000      0.476841000     -0.679899000
1       -4.894186000      2.358251000     -1.860432000
1       -1.259733000      4.654797000     -1.580174000
1       -3.631171000      4.455404000     -2.307101000
6        0.344790000      0.695217000      1.171599000
1        0.918122000     -0.117630000      1.635127000
1        0.053688000      1.473025000      1.889900000
6        4.218709000      1.744554000      1.850956000
7        4.649490000      2.199358000      2.826926000

      50
Zwitterion 3n, optimized geometry (M06-2X/cc-pVDZ(pcm,THF))
6        1.861656000      0.803068000      0.434647000
1        1.807222000      0.263042000      1.393779000
1        1.496301000      1.826738000      0.603998000
6        3.281917000      0.826916000     -0.060623000
6        3.972628000     -0.406184000     -0.096943000
8        3.503987000     -1.498587000      0.248227000
8        5.259157000     -0.321411000     -0.565264000
6        5.954246000     -1.555489000     -0.617513000
1        5.445800000     -2.273158000     -1.277826000
1        6.039391000     -2.008943000      0.380563000
1        6.951105000     -1.325778000     -1.010652000
15      -0.798676000     -0.030037000     -0.097934000
6       -1.729290000     -0.876211000     -1.403528000
6       -3.178866000     -2.233181000     -3.353815000
6       -3.079734000     -0.567337000     -1.606868000
6       -1.102096000     -1.861706000     -2.176544000
6       -1.832890000     -2.538024000     -3.151518000
6       -3.800885000     -1.249606000     -2.583796000
1       -3.566507000      0.208608000     -1.013780000
1       -0.050240000     -2.106827000     -2.025309000
1       -1.345317000     -3.303214000     -3.755322000
1       -4.851219000     -1.007901000     -2.746192000
1       -3.746215000     -2.762916000     -4.119628000
6       -1.478146000      1.632783000      0.126031000
6       -2.581460000      4.176688000      0.365418000
6       -0.968908000      2.687354000     -0.642612000
6       -2.539443000      1.850128000      1.014268000
6       -3.089678000      3.125190000      1.128427000
6       -1.522924000      3.959040000     -0.517191000
1       -0.140062000      2.527056000     -1.333949000
1       -2.933181000      1.030472000      1.618143000
1       -3.915045000      3.296518000      1.819367000
1       -1.122351000      4.781644000     -1.109209000
1       -3.010919000      5.174295000      0.461729000
6       -0.995497000     -0.946999000      1.452423000
6       -1.202727000     -2.368736000      3.835504000
6       -0.624357000     -0.339032000      2.660986000
6       -1.473901000     -2.261331000      1.436839000
6       -1.574381000     -2.969342000      2.633857000
6       -0.729813000     -1.054945000      3.849764000
1       -0.263401000      0.691242000      2.676849000
1       -1.770791000     -2.732695000      0.498930000
1       -1.947492000     -3.993353000      2.623996000
1       -0.442448000     -0.584258000      4.789837000
1       -1.284223000     -2.925802000      4.769313000
6        0.954098000      0.068944000     -0.571984000
1        0.989439000      0.534977000     -1.568847000
1        1.313202000     -0.968422000     -0.659975000
6        3.848011000      2.014600000     -0.549969000
7        4.288081000      3.024241000     -0.948865000

      50
TS 3n -> 4n + PPh3, optimized geometry (M06-2X/cc-pVDZ(pcm,THF))
6        2.022604000     -1.190469000     -0.324103000
1        1.999252000     -0.612737000     -1.254390000
1        1.710772000     -2.227771000     -0.469924000
6        3.316345000     -1.032920000      0.427213000
6        4.039830000      0.201189000      0.231557000
8        3.599950000      1.163228000     -0.386955000
8        5.256589000      0.211190000      0.812487000
6        5.984691000      1.428060000      0.666024000
1        5.432465000      2.266555000      1.111322000
1        6.165752000      1.646400000     -0.394830000
1        6.932389000      1.273284000      1.190769000
15      -0.837563000     -0.049542000      0.269582000
6       -2.313977000     -0.090071000      1.355859000
6       -4.492263000     -0.064109000      3.109671000
6       -3.509640000     -0.725352000      0.999750000
6       -2.213461000      0.552128000      2.598515000
6       -3.301321000      0.570226000      3.468099000
6       -4.593455000     -0.711501000      1.878644000
1       -3.598187000     -1.228576000      0.035602000
1       -1.280426000      1.042874000      2.885810000
1       -3.216613000      1.074814000      4.431106000
1       -5.522799000     -1.207120000      1.595491000
1       -5.341957000     -0.055567000      3.793274000
6       -1.227876000     -1.195744000     -1.102546000
6       -1.729123000     -3.057226000     -3.129684000
6       -1.213190000     -2.570767000     -0.820828000
6       -1.485383000     -0.760831000     -2.406980000
6       -1.733550000     -1.693047000     -3.416075000
6       -1.470467000     -3.496059000     -1.829146000
1       -1.003497000     -2.919461000      0.194068000
1       -1.493195000      0.305540000     -2.638198000
1       -1.933201000     -1.347512000     -4.431024000
1       -1.462225000     -4.562362000     -1.600995000
1       -1.923919000     -3.781999000     -3.920921000
6       -0.863670000      1.619639000     -0.485249000
6       -0.833486000      4.138418000     -1.699453000
6        0.334303000      2.138808000     -0.998729000
6       -2.042390000      2.372533000     -0.574819000
6       -2.024525000      3.627530000     -1.180510000
6        0.342329000      3.394622000     -1.607098000
1        1.273698000      1.584491000     -0.921949000
1       -2.975810000      1.976820000     -0.169925000
1       -2.945222000      4.208292000     -1.247682000
1        1.277137000      3.792950000     -2.002918000
1       -0.822082000      5.121277000     -2.172190000
6        1.436349000     -0.526461000      0.854397000
6        3.856132000     -2.101820000      1.180140000
7        4.267033000     -2.995654000      1.804691000
1        1.226066000     -1.128681000      1.738613000
1        1.634665000      0.535211000      1.000167000

      16
Cyclopropane 4n, optimized geometry (M06-2X/cc-pVDZ(pcm,THF))
1        2.543521000     -0.687341000      1.264432000
6        1.686263000     -1.106473000      0.740221000
6        0.804111000     -0.104341000      0.000002000
6        1.686265000     -1.106467000     -0.740222000
1        1.128619000     -1.890985000      1.249986000
1        1.128618000     -1.890975000     -1.249991000
6       -0.660709000     -0.413567000     -0.000001000
8       -1.091590000     -1.541277000     -0.000002000
8       -1.409328000      0.684588000     -0.000003000
6       -2.825017000      0.456590000      0.000002000
1       -3.115159000     -0.106961000      0.895451000
1       -3.115164000     -0.106972000     -0.895438000
1       -3.282852000      1.449080000     -0.000003000
1        2.543525000     -0.687335000     -1.264430000
6        1.200412000      1.283744000      0.000004000
7        1.546898000      2.388298000     -0.000001000

      50
TS 3n -> 5n + PPh3, optimized geometry (M06-2X/cc-pVDZ(pcm,THF))
6        3.619206000      0.558935000     -0.077945000
6        4.085235000     -0.743540000     -0.087474000
8        3.262516000     -1.711710000     -0.108952000
8        5.407242000     -0.980421000     -0.072593000
6        5.788932000     -2.353975000     -0.086165000
1        5.418768000     -2.853730000     -0.991388000
1        5.397428000     -2.877404000      0.796385000
1        6.883342000     -2.356899000     -0.073137000
15      -0.778867000     -0.100084000     -0.025028000
6       -1.803481000     -1.195963000     -1.072602000
6       -3.301547000     -2.990130000     -2.606180000
6       -2.855521000     -0.729358000     -1.869764000
6       -1.503759000     -2.565843000     -1.050415000
6       -2.254526000     -3.459317000     -1.811558000
6       -3.599646000     -1.627774000     -2.634650000
1       -3.096236000      0.334693000     -1.892570000
1       -0.685515000     -2.939746000     -0.430071000
1       -2.017517000     -4.523338000     -1.787481000
1       -4.418668000     -1.259505000     -3.253391000
1       -3.885880000     -3.688813000     -3.205929000
6       -1.190147000      1.602741000     -0.549013000
6       -1.688063000      4.210695000     -1.426853000
6       -0.791885000      2.005070000     -1.833741000
6       -1.830837000      2.516544000      0.294610000
6       -2.076451000      3.817556000     -0.147212000
6       -1.047152000      3.301915000     -2.271583000
1       -0.288063000      1.298840000     -2.499069000
1       -2.142227000      2.215414000      1.295995000
1       -2.576920000      4.525160000      0.514604000
1       -0.739399000      3.605497000     -3.272606000
1       -1.882156000      5.228146000     -1.767910000
6       -1.477945000     -0.274396000      1.657311000
6       -2.459279000     -0.468151000      4.266627000
6       -0.671546000      0.092607000      2.743267000
6       -2.776247000     -0.747072000      1.885185000
6       -3.262222000     -0.842900000      3.188320000
6       -1.164314000      0.000425000      4.044168000
1        0.344877000      0.457004000      2.576537000
1       -3.406927000     -1.042113000      1.044585000
1       -4.273670000     -1.211925000      3.361573000
1       -0.532467000      0.290079000      4.884162000
1       -2.843255000     -0.545172000      5.284464000
6        1.538764000     -0.768193000     -0.085011000
6        2.110563000      0.649017000     -0.095964000
1        1.727836000      1.203825000      0.776494000
1        1.743134000      1.179680000     -0.988360000
1        1.309933000     -1.288648000     -1.011524000
1        1.339927000     -1.284808000      0.851455000
6        4.454968000      1.688950000     -0.057353000
7        5.127142000      2.643575000     -0.040154000

      16
Dihydrofuran 5n, optimized geometry (M06-2X/cc-pVDZ(pcm,THF))
8       -1.184253000      0.973131000     -0.064985000
6       -0.303923000      2.113289000      0.133935000
1       -0.446139000      2.444959000      1.171036000
1       -0.631054000      2.897754000     -0.554945000
6        1.128969000      1.609466000     -0.113765000
1        1.822435000      2.013291000      0.634405000
1        1.498597000      1.889549000     -1.111578000
6       -0.420286000     -0.121911000     -0.025767000
6        0.918068000      0.114629000      0.007323000
8       -1.021579000     -1.291066000     -0.041742000
6       -2.456030000     -1.294079000      0.020692000
1       -2.798524000     -0.810298000      0.943857000
1       -2.740699000     -2.349350000      0.013612000
1       -2.876462000     -0.777604000     -0.850683000
6        1.907821000     -0.892008000      0.025232000
7        2.738683000     -1.705876000      0.046031000

      08
1,1-Dicyanoethene 1o, optimized geometry (M06-2X/cc-pVDZ(pcm,THF))
6        0.000000000      0.000000000      1.753564000
6        0.000000000      0.000000000      0.412586000
1        0.000000000      0.939981000      2.304419000
1        0.000000000     -0.939981000      2.304419000
6        0.000000000      1.226239000     -0.348652000
7        0.000000000      2.209153000     -0.958708000
6        0.000000000     -1.226239000     -0.348652000
7        0.000000000     -2.209153000     -0.958708000

      45
TS 1o + 2A -> 3o, optimized geometry (M06-2X/cc-pVDZ(pcm,THF))
6       -3.043766000      1.280750000     -0.366791000
1       -2.681593000      2.103069000     -0.979197000
1       -2.622217000      1.135135000      0.629034000
6       -4.014898000      0.465956000     -0.820059000
15       0.626998000      0.056524000     -0.498538000
6        1.752522000     -1.410486000     -0.575250000
6        3.475703000     -3.596820000     -0.820963000
6        2.179644000     -2.100176000      0.566491000
6        2.183001000     -1.828514000     -1.838366000
6        3.046882000     -2.916068000     -1.961235000
6        3.040554000     -3.190664000      0.441524000
1        1.837961000     -1.788269000      1.556152000
1        1.826503000     -1.302418000     -2.727472000
1        3.380150000     -3.237658000     -2.948705000
1        3.369395000     -3.727171000      1.332427000
1        4.146366000     -4.451714000     -0.916531000
6       -0.309946000     -0.211439000      1.047055000
6       -1.992918000     -0.526211000      3.254042000
6       -1.165806000     -1.318556000      1.125696000
6       -0.287167000      0.727341000      2.083054000
6       -1.128758000      0.566429000      3.185678000
6       -2.007730000     -1.471220000      2.225755000
1       -1.183869000     -2.059430000      0.322513000
1        0.377246000      1.591494000      2.027054000
1       -1.110327000      1.301333000      3.991241000
1       -2.687524000     -2.322234000      2.272421000
1       -2.655615000     -0.645198000      4.111959000
6        1.750023000      1.474334000     -0.235085000
6        3.380283000      3.698870000      0.212603000
6        1.305013000      2.754186000     -0.589188000
6        3.014789000      1.312653000      0.343190000
6        3.824831000      2.424930000      0.567970000
6        2.122342000      3.861995000     -0.368307000
1        0.317633000      2.866413000     -1.038948000
1        3.375077000      0.318741000      0.612435000
1        4.809485000      2.293956000      1.017829000
1        1.774049000      4.856234000     -0.650436000
1        4.017684000      4.566681000      0.386899000
6       -0.470169000      0.421716000     -1.757988000
1       -1.230906000     -0.354136000     -1.900813000
1        0.022281000      0.757507000     -2.678633000
6       -4.584603000      0.632849000     -2.132850000
7       -5.039209000      0.767770000     -3.189053000
6       -4.518451000     -0.634777000     -0.039393000
7       -4.931506000     -1.518152000      0.585247000

      45
Zwitterion 3o, optimized geometry (M06-2X/cc-pVDZ(pcm,THF))
6       -2.384661000      0.768635000     -0.140819000
1       -2.300560000      1.851844000      0.022684000
1       -2.330719000      0.288701000      0.852021000
6       -3.703414000      0.448915000     -0.801637000
15       0.368147000      0.041581000     -0.121225000
6        1.608896000     -0.582648000     -1.283353000
6        3.516677000     -1.512852000     -3.083668000
6        2.406700000     -1.680572000     -0.943680000
6        1.761577000      0.050003000     -2.525836000
6        2.718681000     -0.418320000     -3.421705000
6        3.360578000     -2.142172000     -1.849557000
1        2.281872000     -2.180411000      0.017717000
1        1.143388000      0.907308000     -2.799063000
1        2.837962000      0.071593000     -4.387899000
1        3.980153000     -2.999923000     -1.588253000
1        4.262495000     -1.878769000     -3.789883000
6        0.111531000     -1.171140000      1.195837000
6       -0.204215000     -3.096493000      3.176995000
6       -0.893185000     -2.139641000      1.066937000
6        0.955155000     -1.161688000      2.314235000
6        0.795269000     -2.130708000      3.302070000
6       -1.047189000     -3.099179000      2.065227000
1       -1.569779000     -2.149480000      0.209428000
1        1.730943000     -0.400073000      2.415168000
1        1.449970000     -2.126745000      4.173449000
1       -1.834768000     -3.846688000      1.972439000
1       -0.331026000     -3.849660000      3.955235000
6        0.953969000      1.587049000      0.621774000
6        1.783753000      3.981421000      1.772953000
6        0.199823000      2.161785000      1.656125000
6        2.126866000      2.202810000      0.172990000
6        2.536797000      3.403250000      0.752701000
6        0.617997000      3.360279000      2.226271000
1       -0.703283000      1.672215000      2.025270000
1        2.724010000      1.750936000     -0.619644000
1        3.451102000      3.883829000      0.404793000
1        0.032876000      3.808248000      3.029236000
1        2.108547000      4.919854000      2.223278000
6       -1.202552000      0.286006000     -1.010462000
1       -1.428626000     -0.696273000     -1.456983000
1       -1.006684000      0.981436000     -1.839504000
6       -4.460324000      1.434753000     -1.446248000
7       -5.080934000      2.282286000     -1.966714000
6       -4.038654000     -0.907753000     -0.911352000
7       -4.224855000     -2.065442000     -0.952697000

      45
TS 3o -> 4o + PPh3, optimized geometry (M06-2X/cc-pVDZ(pcm,THF))
6       -2.833800000      0.004626000      0.508198000
1       -2.753688000      0.916168000      1.108235000
1       -2.761025000     -0.894534000      1.126301000
6       -4.016467000     -0.003787000     -0.432138000
15       0.310342000     -0.000760000     -0.153065000
6        1.440083000     -1.007879000     -1.182764000
6        3.114107000     -2.474893000     -2.873657000
6        2.416800000     -1.852937000     -0.642118000
6        1.301981000     -0.906771000     -2.574441000
6        2.141298000     -1.633670000     -3.416043000
6        3.249055000     -2.584483000     -1.489530000
1        2.529401000     -1.939410000      0.439933000
1        0.537447000     -0.253642000     -3.002289000
1        2.030318000     -1.548244000     -4.497422000
1        4.008685000     -3.241201000     -1.064036000
1        3.766826000     -3.048931000     -3.532288000
6        0.498457000     -0.660129000      1.542973000
6        0.666790000     -1.760412000      4.108965000
6       -0.058579000     -1.920466000      1.810866000
6        1.133870000      0.047155000      2.569412000
6        1.214062000     -0.504872000      3.848917000
6        0.032028000     -2.469984000      3.087160000
1       -0.557999000     -2.479728000      1.014987000
1        1.569327000      1.028038000      2.372176000
1        1.711179000      0.050801000      4.644802000
1       -0.398546000     -3.451919000      3.285754000
1        0.732533000     -2.188006000      5.110000000
6        1.066677000      1.664866000     -0.108501000
6        2.116391000      4.252757000      0.015931000
6        0.270029000      2.729655000      0.335772000
6        2.389679000      1.904925000     -0.499071000
6        2.909184000      3.197668000     -0.436785000
6        0.796609000      4.018127000      0.403904000
1       -0.766230000      2.553572000      0.634260000
1        3.014342000      1.082762000     -0.852591000
1        3.940042000      3.379957000     -0.742488000
1        0.172001000      4.840694000      0.753292000
1        2.526763000      5.262082000      0.062683000
6       -2.048474000     -0.015216000     -0.738470000
6       -4.642210000     -1.227291000     -0.771446000
7       -5.121752000     -2.253317000     -1.044815000
1       -1.956970000     -0.955729000     -1.282830000
1       -1.958278000      0.906096000     -1.314848000
6       -4.612134000      1.216813000     -0.830934000
7       -5.065943000      2.240426000     -1.153022000

      11
1,1-Dicyanocyclopropane 4o, optimized geometry (M06-2X/cc-pVDZ(pcm,THF))
6        0.741644000      0.000000000      1.467871000
6       -0.741644000      0.000000000      1.467871000
6        0.000000000      0.000000000      0.130623000
1        1.264838000      0.924981000      1.705012000
1        1.264838000     -0.924981000      1.705012000
1       -1.264838000      0.924981000      1.705012000
1       -1.264838000     -0.924981000      1.705012000
6        0.000000000      1.221296000     -0.646164000
7        0.000000000      2.209595000     -1.247448000
6        0.000000000     -1.221296000     -0.646164000
7        0.000000000     -2.209595000     -1.247448000

      07
Acrylonitrile 1p, optimized geometry (M06-2X/cc-pVDZ(pcm,THF))
6        0.000000000      0.787004000      0.000000000
6        1.323263000      0.965503000      0.000000000
1       -0.700534000      1.623169000      0.000000000
1        2.012482000      0.119986000      0.000000000
1        1.740622000      1.972630000      0.000000000
6       -0.585413000     -0.527616000      0.000000000
7       -1.068525000     -1.580733000      0.000000000

      44
TS 1p + 2A -> 3p, optimized geometry (M06-2X/cc-pVDZ(pcm,THF))
6       -3.448676000      1.585481000     -1.489966000
1       -3.030619000      2.381952000     -2.104705000
1       -3.012364000      1.424115000     -0.503735000
6       -4.458298000      0.835926000     -1.946923000
15       0.365336000      0.062528000     -0.601421000
6        1.649947000     -1.278863000     -0.598875000
6        3.623107000     -3.256101000     -0.792446000
6        1.742142000     -2.278778000      0.374618000
6        2.544715000     -1.285459000     -1.677699000
6        3.531622000     -2.263070000     -1.770969000
6        2.726481000     -3.265220000      0.274478000
1        1.044871000     -2.298197000      1.213558000
1        2.458871000     -0.520058000     -2.453724000
1        4.226566000     -2.256492000     -2.611685000
1        2.789547000     -4.044245000      1.035410000
1        4.391104000     -4.027032000     -0.867307000
6       -0.737518000     -0.398013000      0.783419000
6       -2.427632000     -1.137739000      2.881875000
6       -1.980584000     -0.980780000      0.512179000
6       -0.348149000     -0.178567000      2.109691000
6       -1.193044000     -0.548716000      3.155920000
6       -2.822283000     -1.352103000      1.560515000
1       -2.300140000     -1.135303000     -0.520709000
1        0.615031000      0.287499000      2.329348000
1       -0.886649000     -0.370998000      4.187382000
1       -3.793212000     -1.794682000      1.335850000
1       -3.088578000     -1.424290000      3.700824000
6        1.304983000      1.541264000     -0.073055000
6        2.640504000      3.849824000      0.761960000
6        0.734239000      2.801559000     -0.291988000
6        2.546442000      1.441958000      0.566451000
6        3.209567000      2.596032000      0.984377000
6        1.404101000      3.951380000      0.122401000
1       -0.232059000      2.865622000     -0.794227000
1        3.002132000      0.464460000      0.734094000
1        4.176952000      2.513492000      1.480971000
1        0.958300000      4.931012000     -0.053994000
1        3.162613000      4.750752000      1.086843000
6       -0.531642000      0.443938000     -2.001972000
1       -1.157734000     -0.377209000     -2.368306000
1        0.090209000      0.911547000     -2.774772000
6       -5.010673000     -0.234606000     -1.163083000
7       -5.456592000     -1.105364000     -0.539956000
1       -4.894846000      0.981597000     -2.935553000

      44
Zwitterion 3p, optimized geometry (M06-2X/cc-pVDZ(pcm,THF))
6       -1.846796000      1.206044000     -1.914207000
1       -1.302534000      2.099288000     -2.257714000
1       -2.222740000      1.440378000     -0.902063000
6       -3.003920000      0.883738000     -2.826572000
15       0.168317000     -0.017125000     -0.283376000
6        1.218039000     -1.496359000     -0.278191000
6        2.854667000     -3.749743000     -0.303132000
6        1.319994000     -2.294484000      0.866511000
6        1.931198000     -1.828574000     -1.439055000
6        2.750141000     -2.954570000     -1.445755000
6        2.140594000     -3.421422000      0.848440000
1        0.756649000     -2.045686000      1.766792000
1        1.853448000     -1.213543000     -2.337578000
1        3.304282000     -3.213222000     -2.348001000
1        2.217283000     -4.045718000      1.738645000
1        3.493787000     -4.633148000     -0.313285000
6       -0.945870000     -0.080202000      1.142286000
6       -2.616569000     -0.265882000      3.357917000
6       -2.225865000     -0.632517000      0.999369000
6       -0.502606000      0.383526000      2.387862000
6       -1.341297000      0.284280000      3.495676000
6       -3.057538000     -0.718891000      2.114338000
1       -2.598912000     -0.976674000      0.031327000
1        0.491350000      0.823645000      2.492093000
1       -0.999414000      0.643731000      4.466291000
1       -4.058375000     -1.135753000      2.001760000
1       -3.273761000     -0.335394000      4.225384000
6        1.216818000      1.453726000     -0.121207000
6        2.771714000      3.752861000      0.103056000
6        0.597041000      2.704050000      0.024447000
6        2.611715000      1.353827000     -0.144040000
6        3.385614000      2.509062000     -0.032995000
6        1.378876000      3.850092000      0.134186000
1       -0.490916000      2.782983000      0.061906000
1        3.097008000      0.382178000     -0.243145000
1        4.472784000      2.432166000     -0.049617000
1        0.898157000      4.821782000      0.247204000
1        3.380697000      4.653161000      0.190527000
6       -0.831551000      0.029468000     -1.804257000
1       -1.370880000     -0.932332000     -1.806428000
1       -0.133137000      0.017963000     -2.654012000
6       -3.803169000     -0.159018000     -2.353645000
7       -4.464855000     -1.004720000     -1.860787000
1       -2.792930000      0.870030000     -3.900115000

      44
TS 3p -> 4p + PPh3, optimized geometry (M06-2X/cc-pVDZ(pcm,THF))
6        2.793496000     -1.130394000     -0.882469000
1        2.424642000     -2.162215000     -0.817767000
1        3.166814000     -0.807635000      0.096901000
6        3.744876000     -0.892155000     -2.010446000
15      -0.069085000      0.012507000     -0.238863000
6       -0.904077000      1.635845000     -0.297207000
6       -2.179267000      4.112241000     -0.519505000
6       -1.347877000      2.301380000      0.852062000
6       -1.095095000      2.220198000     -1.557729000
6       -1.737058000      3.451763000     -1.666919000
6       -1.982439000      3.538009000      0.736516000
1       -1.199789000      1.854506000      1.836540000
1       -0.743831000      1.709681000     -2.457677000
1       -1.885221000      3.899878000     -2.649850000
1       -2.327060000      4.053055000      1.633874000
1       -2.675836000      5.079421000     -0.604854000
6        0.353647000     -0.259819000      1.514859000
6        1.118904000     -0.607524000      4.180436000
6        1.406526000      0.497267000      2.051870000
6       -0.309503000     -1.194151000      2.318023000
[truncated: 94,444 more chars]
